# Supplementary material for: Sulfoglycolysis sustains Eubacterium rectale in low-fiber diets
Source: J Biol Chem. 2025 Feb 14;301(3):108320. doi: 10.1016/j.jbc.2025.108320 (PMC11968277; doi:10.1016/j.jbc.2025.108320)
Supplement: Supplementary Material 2 [file mmc2.xlsx]

## Sheet: 1468_DUF4867
Accession	Source Database	Name	Tax ID	Tax Name	Length	Entry Accession	Matches
B7AWE8	unreviewed	DUF4867 domain-containing protein	483218	[Bacteroides] pectinophilus ATCC 43243	214	IPR032358	5..207
A0A1I0BK35	unreviewed	DUF4867 domain-containing protein	1526	[Clostridium] aminophilum	223	IPR032358	17..218
A0A1I6IJF1	unreviewed	DUF4867 domain-containing protein	1526	[Clostridium] aminophilum	223	IPR032358	17..218
A0A2M8Z690	unreviewed	DUF4867 domain-containing protein	1286362	[Clostridium] celerecrescens 18A	208	IPR032358	5..206
A0A078KR48	unreviewed	DUF4867 domain-containing protein	29343	[Clostridium] cellulosi	210	IPR032358	4..207
G5HH17	unreviewed	DUF4867 domain-containing protein	742733	[Clostridium] citroniae WAL-17108	228	IPR032358	18..221
G5HH95	unreviewed	DUF4867 domain-containing protein	742733	[Clostridium] citroniae WAL-17108	207	IPR032358	4..204
R0D177	unreviewed	DUF4867 domain-containing protein	999406	[Clostridium] clostridioforme 90A6	207	IPR032358	6..205
R0DAR2	unreviewed	DUF4867 domain-containing protein	999406	[Clostridium] clostridioforme 90A6	221	IPR032358	13..216
A0A0E2HGN2	unreviewed	DUF4867 domain-containing protein	999408	[Clostridium] clostridioforme 90A8	221	IPR032358	13..216
A0A0E2HLR9	unreviewed	DUF4867 domain-containing protein	999408	[Clostridium] clostridioforme 90A8	207	IPR032358	6..205
A0A1I0QLH5	unreviewed	DUF4867 domain-containing protein	99656	[Clostridium] fimetarium	206	IPR032358	5..204
C0BXD7	unreviewed	DUF4867 domain-containing protein	553973	[Clostridium] hylemonae DSM 15053	205	IPR032358	3..203
A0A412B1D2	unreviewed	DUF4867 family protein	1535	[Clostridium] leptum	207	IPR032358	3..205
A7VSK2	unreviewed	DUF4867 domain-containing protein	428125	[Clostridium] leptum DSM 753	214	IPR032358	10..212
A0A1I0EP76	unreviewed	DUF4867 domain-containing protein	29364	[Clostridium] polysaccharolyticum	214	IPR032358	3..207
A0A928Q3Q3	unreviewed	DUF4867 family protein	1549	[Clostridium] sporosphaeroides	220	IPR032358	16..216
U2BHN6	unreviewed	DUF4867 domain-containing protein	411472	[Clostridium] symbiosum ATCC 14940	223	IPR032358	16..218
E7GS06	unreviewed	DUF4867 domain-containing protein	742740	[Clostridium] symbiosum WAL-14163	223	IPR032358	16..218
A0A1Y3XUP7	unreviewed	DUF4867 domain-containing protein	1232426	[Collinsella] massiliensis	222	IPR032358	3..215
A0A0M6WGT3	unreviewed	DUF4867 family protein	39491	[Eubacterium] rectale	205	IPR032358	3..202
A0A173TDI9	unreviewed	DUF4867 family protein	39491	[Eubacterium] rectale	205	IPR032358	3..202
A0A2U2EEH3	unreviewed	DUF4867 family protein	39491	[Eubacterium] rectale	205	IPR032358	3..202
A0A395ZKN3	unreviewed	DUF4867 family protein	39491	[Eubacterium] rectale	223	IPR032358	13..218
A0A396FGA3	unreviewed	DUF4867 family protein	39491	[Eubacterium] rectale	205	IPR032358	3..202
A0A396FT51	unreviewed	DUF4867 family protein	39491	[Eubacterium] rectale	223	IPR032358	13..218
A0A3E4EEL6	unreviewed	DUF4867 family protein	39491	[Eubacterium] rectale	205	IPR032358	3..202
A0A3E4EHF2	unreviewed	DUF4867 family protein	39491	[Eubacterium] rectale	223	IPR032358	13..218
A0A412RSG5	unreviewed	DUF4867 family protein	39491	[Eubacterium] rectale	205	IPR032358	3..202
A0A413Q904	unreviewed	DUF4867 family protein	39491	[Eubacterium] rectale	205	IPR032358	3..202
A0A414I0A0	unreviewed	DUF4867 family protein	39491	[Eubacterium] rectale	205	IPR032358	3..202
A0A5S4VLS3	unreviewed	DUF4867 family protein	39491	[Eubacterium] rectale	205	IPR032358	3..202
A0A7X2MAA5	unreviewed	DUF4867 family protein	39491	[Eubacterium] rectale	205	IPR032358	3..202
D6DYF1	unreviewed	DUF4867 domain-containing protein	657318	[Eubacterium] rectale DSM 17629	205	IPR032358	3..202
D6E104	unreviewed	DUF4867 domain-containing protein	657318	[Eubacterium] rectale DSM 17629	223	IPR032358	13..218
D4JK28	unreviewed	DUF4867 domain-containing protein	657317	[Eubacterium] rectale M104/1	205	IPR032358	3..202
A0A174ZZV3	unreviewed	DUF4867 domain-containing protein	39492	[Eubacterium] siraeum	211	IPR032358	3..205
D4JS39	unreviewed	DUF4867 domain-containing protein	657319	[Eubacterium] siraeum 70/3	211	IPR032358	3..205
D4MKH0	unreviewed	DUF4867 domain-containing protein	717961	[Eubacterium] siraeum V10Sc8a	211	IPR032358	3..205
R5U7R3	unreviewed	DUF4867 domain-containing protein	1263106	[Ruminococcus] gnavus CAG:126	204	IPR032358	3..201
A0A829NQP0	unreviewed	DUF4867 domain-containing protein	1073375	[Ruminococcus] gnavus CC55_001C	204	IPR032358	3..201
A0A174YFS1	unreviewed	Ureidoglycolate hydrolase	33039	[Ruminococcus] torques	162	IPR032358	67..145
A0A175A566	unreviewed	DUF4867 family protein	33039	[Ruminococcus] torques	204	IPR032358	3..202
A0A564TFZ9	unreviewed	Ureidoglycolate hydrolase	33039	[Ruminococcus] torques	162	IPR032358	67..145
A0A6N2YST1	unreviewed	Ureidoglycolate hydrolase	33039	[Ruminococcus] torques	162	IPR032358	67..145
D4M020	unreviewed	Ureidoglycolate hydrolase	657313	[Ruminococcus] torques L2-14	162	IPR032358	67..145
A0A2K4ZCX1	unreviewed	DUF4867 domain-containing protein	879566	Acetatifactor muris	219	IPR032358	3..213
A0A3A6NI35	unreviewed	DUF4867 family protein	33015	Acholeplasma sp.	228	IPR032358	15..219
A0A356GLP1	unreviewed	DUF4867 domain-containing protein	1898209	Acholeplasmataceae bacterium	234	IPR032358	26..228
A0A651DUG9	unreviewed	DUF4867 family protein	1898209	Acholeplasmataceae bacterium	241	IPR032358	33..237
A0A3C0QIA3	unreviewed	DUF4867 domain-containing protein	1883427	Actinomycetia bacterium	229	IPR032358	17..223
A0A7X8PNV9	unreviewed	Xylulose kinase	2268177	Aeromonadales bacterium	725	IPR032358	522..722
C4ZGB9	unreviewed	DUF4867 domain-containing protein	515619	Agathobacter rectalis (strain ATCC 33656 / DSM 3377 / JCM 17463 / KCTC 5835 / VPI 0990)	223	IPR032358	13..218
C4ZGK2	unreviewed	DUF4867 domain-containing protein	515619	Agathobacter rectalis (strain ATCC 33656 / DSM 3377 / JCM 17463 / KCTC 5835 / VPI 0990)	205	IPR032358	3..202
A0A2G3E270	unreviewed	DUF4867 domain-containing protein	1712665	Agathobacter ruminis	211	IPR032358	3..207
A0A7T5EYP6	unreviewed	DUF4867 domain-containing protein	2665646	Alicyclobacillus sp. SO9	227	IPR032358	18..219
A0A2P6MHT2	unreviewed	DUF4867 domain-containing protein	1548213	Alkalicoccus urumqiensis	238	IPR032358	33..232
A0A268R4T3	unreviewed	DUF4867 domain-containing protein	79880	Alkalihalobacillus clausii	85	IPR032358	1..84
A0A0J6FSA5	unreviewed	DUF4867 domain-containing protein	157733	Alkalihalobacillus macyae	229	IPR032358	15..214
A0A1D3TQG3	unreviewed	DUF4867 domain-containing protein	1619234	Anaerobium acetethylicum	208	IPR032358	5..206
A0A1D3TV28	unreviewed	DUF4867 domain-containing protein	1619234	Anaerobium acetethylicum	220	IPR032358	14..216
A0A173TB76	unreviewed	DUF4867 family protein	39488	Anaerobutyricum hallii	217	IPR032358	3..210
A0A174DHN2	unreviewed	DUF4867 family protein	39488	Anaerobutyricum hallii	217	IPR032358	3..210
A0A285PV79	unreviewed	Ureidoglycolate hydrolase	39488	Anaerobutyricum hallii	217	IPR032358	3..210
A0A413PXM4	unreviewed	DUF4867 family protein	39488	Anaerobutyricum hallii	217	IPR032358	3..210
A0A414B8H9	unreviewed	DUF4867 family protein	39488	Anaerobutyricum hallii	217	IPR032358	3..210
A0A6P1TR57	unreviewed	DUF4867 family protein	2696063	Anaerocolumna sedimenticola	206	IPR032358	3..203
A0A1Y4H9V2	unreviewed	DUF4867 domain-containing protein	1965588	Anaerofilum sp. An201	209	IPR032358	3..205
A0A521JSD4	unreviewed	DUF4867 family protein	2024896	Anaerolineaceae bacterium	215	IPR032358	4..202
A0A7C3Y3J1	unreviewed	DUF4867 family protein	2052143	Anaerolineae bacterium	165	IPR032358	68..160
A0A0S8B8L1	unreviewed	Uncharacterized protein	1703386	Anaerolineae bacterium SG8_19	247	IPR032358	67..227
A0A523ZXE7	unreviewed	DUF4867 family protein	2073117	Anaerolineales bacterium	229	IPR032358	17..224
A0A1Y4HZD8	unreviewed	DUF4867 domain-containing protein	1965587	Anaeromassilibacillus sp. An200	204	IPR032358	3..202
A0A1I6LU62	unreviewed	DUF4867 domain-containing protein	37658	Anaeromicropila populeti	208	IPR032358	5..205
A0A1M7ERE9	unreviewed	DUF4867 domain-containing protein	1120996	Anaerosporobacter mobilis DSM 15930	207	IPR032358	4..205
A0A6N2W9A4	unreviewed	DUF4867 family protein	105841	Anaerostipes caccae	202	IPR032358	5..198
B0MGS0	unreviewed	DUF4867 family protein	411490	Anaerostipes caccae (strain DSM 14662 / CCUG 47493 / JCM 13470 / NCIMB 13811 / L1-92)	219	IPR032358	22..215
A0A6N2ULQ4	unreviewed	DUF4867 family protein	649756	Anaerostipes hadrus	206	IPR032358	3..203
A0A1Q9JUQ3	unreviewed	DUF4867 domain-containing protein	1261636	Anaerostipes sp. 494a	205	IPR032358	3..202
A0A374AU22	unreviewed	DUF4867 family protein	2292912	Anaerostipes sp. AF04-45	219	IPR032358	22..215
A0A1Y3U4Y6	unreviewed	DUF4867 domain-containing protein	160404	Anaerotignum lactatifermentans	212	IPR032358	3..206
A0A1M6VKT9	unreviewed	DUF4867 domain-containing protein	1121323	Anaerotignum lactatifermentans DSM 14214	212	IPR032358	3..206
A0A136WEK2	unreviewed	DUF4867 domain-containing protein	36847	Anaerotignum neopropionicum	212	IPR032358	3..205
A0A174RNA8	unreviewed	DUF4867 family protein	169435	Anaerotruncus colihominis	207	IPR032358	2..204
A0A174TCT6	unreviewed	DUF4867 domain-containing protein	169435	Anaerotruncus colihominis	209	IPR032358	5..202
A0A1Y4MW38	unreviewed	DUF4867 domain-containing protein	169435	Anaerotruncus colihominis	207	IPR032358	2..204
A0A3E3IMP5	unreviewed	DUF4867 family protein	169435	Anaerotruncus colihominis	209	IPR032358	5..202
A0A3E3ISE2	unreviewed	DUF4867 family protein	169435	Anaerotruncus colihominis	207	IPR032358	2..204
A0A845RHK4	unreviewed	DUF4867 family protein	169435	Anaerotruncus colihominis	209	IPR032358	5..202
A0A845T1K7	unreviewed	DUF4867 family protein	169435	Anaerotruncus colihominis	209	IPR032358	5..202
B0P6A4	unreviewed	DUF4867 domain-containing protein	445972	Anaerotruncus colihominis DSM 17241	209	IPR032358	5..202
A0A3A9J0H2	unreviewed	DUF4867 family protein	2320082	Anaerotruncus sp. 1XD22-93	207	IPR032358	2..204
A0A498CR34	unreviewed	DUF4867 family protein	2321404	Anaerotruncus sp. 22A2-44	210	IPR032358	6..201
R9LCF0	unreviewed	DUF4867 domain-containing protein	1235835	Anaerotruncus sp. G3(2012)	207	IPR032358	2..204
A0A0B2K0G3	unreviewed	DUF4867 domain-containing protein	82374	Anaerovibrio lipolyticus	208	IPR032358	2..202
A0A1M6BZZ2	unreviewed	DUF4867 domain-containing protein	1120997	Anaerovibrio lipolyticus DSM 3074	208	IPR032358	2..202
A0A1X1Q5I7	unreviewed	DUF4867 domain-containing protein	1240085	Anaerovibrio sp. JC8	208	IPR032358	2..202
A0A4R6U404	unreviewed	DUF4867 family protein	1508390	Aureibacillus halotolerans	227	IPR032358	17..211
A0A351Y991	unreviewed	DUF4867 domain-containing protein	1879010	Bacillota bacterium	200	IPR032358	2..195
A0A9D1QLV4	unreviewed	DUF4867 domain-containing protein	1879010	Bacillota bacterium	207	IPR032358	3..205
A0A9D1Y583	unreviewed	Ureidoglycolate hydrolase	1879010	Bacillota bacterium	163	IPR032358	63..143
A0A9D1YH89	unreviewed	DUF4867 domain-containing protein	1879010	Bacillota bacterium	207	IPR032358	3..205
A0A9D2BSR9	unreviewed	DUF4867 domain-containing protein	1879010	Bacillota bacterium	235	IPR032358	28..230
A0A9D2JCN6	unreviewed	DUF4867 family protein	1879010	Bacillota bacterium	214	IPR032358	3..202
A0A0M9GQ91	unreviewed	DUF4867 domain-containing protein	1643452	Bacillus sp. CHD6a	225	IPR032358	16..219
A0A371S2Z5	unreviewed	DUF4867 family protein	2293325	Bacillus sp. HNG	223	IPR032358	16..219
A0A926NKC8	unreviewed	DUF4867 family protein	2771434	Bacillus sp. IB182487	223	IPR032358	17..219
A0A2M9NUQ9	unreviewed	DUF4867 domain-containing protein	2054913	Bacillus sp. mrc49	231	IPR032358	16..219
A0A7Z2K872	unreviewed	DUF4867 family protein	2682541	Bacillus sp. N1-1	221	IPR032358	14..214
A0A7X8N1Q5	unreviewed	DUF4867 domain-containing protein	2722703	Bacillus sp. RO1	225	IPR032358	16..219
A0A0M2PST5	unreviewed	DUF4867 domain-containing protein	1455638	Bacillus sp. SA1-12	227	IPR032358	16..219
A0A7Z2SZ26	unreviewed	DUF4867 domain-containing protein	1071080	Bacillus sp. SB49	229	IPR032358	15..214
A0A5P9HJQ2	unreviewed	DUF4867 domain-containing protein	2587848	Bacillus sp. THAF10	225	IPR032358	18..219
A0A1L3MX36	unreviewed	DUF4867 domain-containing protein	1547283	Bacillus weihaiensis	217	IPR032358	11..213
A0A3A9A199	unreviewed	DUF4867 family protein	2320099	bacterium 0.1xD8-71	207	IPR032358	3..203
A0A3A9AXP6	unreviewed	DUF4867 family protein	2320100	bacterium 0.1xD8-82	207	IPR032358	3..203
A0A3A9FV43	unreviewed	DUF4867 family protein	2320102	bacterium 1XD42-8	211	IPR032358	3..205
A0A3A9FXX6	unreviewed	DUF4867 family protein	2320102	bacterium 1XD42-8	223	IPR032358	14..216
A0A3A9A7E9	unreviewed	DUF4867 family protein	2320113	bacterium 1xD42-87	208	IPR032358	3..203
A0A3A8YVS3	unreviewed	DUF4867 family protein	2320116	bacterium 1xD8-6	215	IPR032358	4..206
A0A3A9EZV7	unreviewed	DUF4867 family protein	2320115	bacterium 1XD8-76	204	IPR032358	3..202
A0A3A9CFZ5	unreviewed	DUF4867 family protein	2320109	bacterium C-53	204	IPR032358	3..202
A0A3A9CWB4	unreviewed	DUF4867 family protein	2320112	bacterium D16-50	217	IPR032358	3..211
A0A3A8WA88	unreviewed	DUF4867 family protein	2320098	bacterium D16-59	212	IPR032358	3..206
R7AKM0	unreviewed	DUF4867 domain-containing protein	1263051	Bacteroides pectinophilus CAG:437	214	IPR032358	5..207
A0A354CIB3	unreviewed	DUF4867 domain-containing protein	29523	Bacteroides sp.	214	IPR032358	5..207
A0A926I1H4	unreviewed	DUF4867 domain-containing protein	2763661	Bianquea renquensis	213	IPR032358	4..206
A0A430FBH0	unreviewed	DUF4867 domain-containing protein	2306973	Bifidobacterium callimiconis	221	IPR032358	11..211
A0A2M9HKD1	unreviewed	DUF4867 domain-containing protein	2045440	Bifidobacterium felsineum	212	IPR032358	4..205
A0A261FW55	unreviewed	DUF4867 domain-containing protein	1603886	Bifidobacterium lemurum	213	IPR032358	4..206
A0A6L9TBJ3	unreviewed	DUF4867 family protein	2661626	Bifidobacterium sp. SMB2	224	IPR032358	11..211
A0A229VWS5	unreviewed	DUF4867 domain-containing protein	1984871	Bifidobacterium vansinderenii	221	IPR032358	11..211
A0A644YS25	unreviewed	DUF4867 domain-containing protein	1076179	bioreactor metagenome	219	IPR032358	39..211
A0A645A255	unreviewed	DUF4867 domain-containing protein	1076179	bioreactor metagenome	236	IPR032358	21..229
A0A645IVK1	unreviewed	DUF4867 domain-containing protein	1076179	bioreactor metagenome	156	IPR032358	5..149
A0A4R2K164	unreviewed	DUF4867 domain-containing protein	1532	Blautia coccoides	206	IPR032358	3..202
A0A6N2TC60	unreviewed	DUF4867 domain-containing protein	536633	Blautia glucerasea	205	IPR032358	3..202
A0A7M2RL06	unreviewed	DUF4867 domain-containing protein	2779518	Blautia liquoris	205	IPR032358	3..203
A0A564W3D1	unreviewed	DUF4867 domain-containing protein	89014	Blautia luti	205	IPR032358	3..202
A0A844GNL8	unreviewed	DUF4867 domain-containing protein	649762	Blautia luti DSM 14534	205	IPR032358	3..202
A0A6L8TG93	unreviewed	DUF4867 family protein	1737424	Blautia massiliensis	205	IPR032358	3..202
A0A173WGL8	unreviewed	Ureidoglycolate hydrolase	40520	Blautia obeum	162	IPR032358	64..145
A0A174E1P0	unreviewed	DUF4867 family protein	40520	Blautia obeum	205	IPR032358	3..202
A0A174ERT5	unreviewed	DUF4867 family protein	40520	Blautia obeum	205	IPR032358	3..202
A0A174MVK3	unreviewed	DUF4867 family protein	40520	Blautia obeum	205	IPR032358	3..202
A0A174TKS6	unreviewed	DUF4867 family protein	40520	Blautia obeum	205	IPR032358	3..202
A0A367G151	unreviewed	DUF4867 domain-containing protein	40520	Blautia obeum	205	IPR032358	3..202
A0A395XB01	unreviewed	DUF4867 family protein	40520	Blautia obeum	205	IPR032358	3..202
A0A412KUZ0	unreviewed	DUF4867 family protein	40520	Blautia obeum	205	IPR032358	3..202
A0A414EQB5	unreviewed	DUF4867 family protein	40520	Blautia obeum	205	IPR032358	3..202
A0A414J729	unreviewed	DUF4867 family protein	40520	Blautia obeum	205	IPR032358	3..202
A0A415HKP6	unreviewed	DUF4867 family protein	40520	Blautia obeum	205	IPR032358	3..202
A0A564TVG1	unreviewed	DUF4867 family protein	40520	Blautia obeum	205	IPR032358	3..202
A5ZVG2	unreviewed	DUF4867 domain-containing protein	411459	Blautia obeum ATCC 29174	176	IPR032358	1..173
A0A4P6LW02	unreviewed	DUF4867 family protein	33035	Blautia producta	206	IPR032358	3..202
A0A1C7ID62	unreviewed	DUF4867 domain-containing protein	1796616	Blautia pseudococcoides	207	IPR032358	3..202
A0A352BJK3	unreviewed	DUF4867 domain-containing protein	1955243	Blautia sp.	205	IPR032358	3..202
A0A352BQ03	unreviewed	DUF4867 domain-containing protein	1955243	Blautia sp.	163	IPR032358	64..145
A0A4Q5EJ32	unreviewed	DUF4867 family protein	2478953	Blautia sp. aa_0143	75	IPR032358	3..50
A0A4Q5EP39	unreviewed	DUF4867 family protein	2478953	Blautia sp. aa_0143	158	IPR032358	1..155
A0A416XVB3	unreviewed	DUF4867 family protein	2292958	Blautia sp. AF14-40	205	IPR032358	3..202
A0A416U1B5	unreviewed	DUF4867 family protein	2292959	Blautia sp. AF17-9LB	205	IPR032358	3..202
A0A373VHM4	unreviewed	DUF4867 family protein	2292961	Blautia sp. AF19-10LB	205	IPR032358	3..202
A0A416S049	unreviewed	DUF4867 family protein	2292962	Blautia sp. AF19-13LB	205	IPR032358	3..202
A0A373RTP4	unreviewed	DUF4867 family protein	2292966	Blautia sp. AF26-2	205	IPR032358	3..202
A0A373MT70	unreviewed	DUF4867 family protein	2292967	Blautia sp. AF32-4BH	205	IPR032358	3..202
A0A416EJT4	unreviewed	DUF4867 family protein	2292968	Blautia sp. AF34-10	205	IPR032358	3..202
A0A373GR08	unreviewed	DUF4867 family protein	2292971	Blautia sp. AM23-13AC	205	IPR032358	3..202
A0A417HXJ8	unreviewed	DUF4867 family protein	2292972	Blautia sp. AM28-10	205	IPR032358	3..202
A0A417C5X6	unreviewed	DUF4867 family protein	2292976	Blautia sp. AM42-2	205	IPR032358	3..202
A0A416ZM93	unreviewed	DUF4867 family protein	2292979	Blautia sp. AM47-4	205	IPR032358	3..202
A0A1Y3YHH1	unreviewed	DUF4867 domain-containing protein	1965636	Blautia sp. An46	205	IPR032358	3..202
A0A1Y3T2V1	unreviewed	DUF4867 domain-containing protein	1965659	Blautia sp. An81	205	IPR032358	3..202
A0A317UE06	unreviewed	DUF4867 domain-containing protein	2212480	Blautia sp. BCRC 81119	205	IPR032358	3..202
A0A6N9LH54	unreviewed	DUF4867 family protein	2584624	Blautia sp. BIOML-A1	162	IPR032358	64..145
A0A8I0AFK5	unreviewed	DUF4867 family protein	2763030	Blautia sp. BX17	205	IPR032358	3..202
R5WSI9	unreviewed	DUF4867 domain-containing protein	1262756	Blautia sp. CAG:257	205	IPR032358	3..202
R7JX33	unreviewed	DUF4867 domain-containing protein	1262757	Blautia sp. CAG:37	141	IPR032358	1..138
U2ECG4	unreviewed	DUF4867 family protein	1226324	Blautia sp. KLE 1732	205	IPR032358	3..202
A0A373P3C9	unreviewed	DUF4867 family protein	2292980	Blautia sp. OF03-13	205	IPR032358	3..202
A0A413I629	unreviewed	DUF4867 family protein	2292287	Blautia sp. OF03-15BH	206	IPR032358	5..203
A0A417WTB5	unreviewed	DUF4867 family protein	2292981	Blautia sp. OF09-25XD	205	IPR032358	3..202
A0A417S7L2	unreviewed	DUF4867 family protein	2292983	Blautia sp. OM05-6	205	IPR032358	3..202
A0A417QXM2	unreviewed	DUF4867 family protein	2292985	Blautia sp. OM07-19	205	IPR032358	3..202
A0A4P9E9Z9	unreviewed	DUF4867 family protein	2479767	Blautia sp. SC05B48	205	IPR032358	3..202
A0A1G5H256	unreviewed	DUF4867 domain-containing protein	1520805	Blautia sp. SF-50	205	IPR032358	3..202
A0A8B3CI13	unreviewed	DUF4867 family protein	2292988	Blautia sp. TF12-12AT	205	IPR032358	3..202
A0A396P2W3	unreviewed	DUF4867 family protein	2292990	Blautia sp. TM10-2	205	IPR032358	3..202
A0A173Y1Y0	unreviewed	DUF4867 family protein	418240	Blautia wexlerae	205	IPR032358	3..202
A0A174GJF2	unreviewed	Ureidoglycolate hydrolase	418240	Blautia wexlerae	162	IPR032358	64..145
A0A5C8F9Q2	unreviewed	Ureidoglycolate hydrolase	29522	Brachyspira aalborgi	159	IPR032358	64..141
A0A7T7XNJ2	unreviewed	DUF4867 domain-containing protein	2798577	Breznakiella homolactica	242	IPR032358	27..233
A0A1Y4LH79	unreviewed	DUF4867 domain-containing protein	501571	Butyricicoccus pullicaecorum	212	IPR032358	3..205
A0A1Y4LJC9	unreviewed	DUF4867 domain-containing protein	501571	Butyricicoccus pullicaecorum	212	IPR032358	3..205
R8VZH7	unreviewed	DUF4867 domain-containing protein	1203606	Butyricicoccus pullicaecorum 1.2	212	IPR032358	3..205
A0A1H9T8X3	unreviewed	DUF4867 domain-containing protein	831	Butyrivibrio fibrisolvens	214	IPR032358	3..207
A0A317G117	unreviewed	DUF4867 domain-containing protein	831	Butyrivibrio fibrisolvens	214	IPR032358	3..207
A0A1M5ZX52	unreviewed	DUF4867 domain-containing protein	1121131	Butyrivibrio fibrisolvens DSM 3071	214	IPR032358	3..207
A0A1M7T2S3	unreviewed	DUF4867 domain-containing protein	1121132	Butyrivibrio hungatei DSM 14810	213	IPR032358	3..207
A0A1I5S0T0	unreviewed	DUF4867 domain-containing protein	43305	Butyrivibrio proteoclasticus	214	IPR032358	3..207
E0RYZ0	unreviewed	DUF4867 domain-containing protein	515622	Butyrivibrio proteoclasticus (strain ATCC 51982 / DSM 14932 / B316)	214	IPR032358	3..207
A0A350RNC7	unreviewed	DUF4867 domain-containing protein	28121	Butyrivibrio sp.	206	IPR032358	3..202
R6R7Z6	unreviewed	DUF4867 domain-containing protein	1262761	Butyrivibrio sp. CAG:318	215	IPR032358	12..211
A0A3A9T4C2	unreviewed	DUF4867 family protein	2364879	Butyrivibrio sp. CB08	214	IPR032358	3..207
A0A1G5FCJ3	unreviewed	DUF4867 domain-containing protein	1520808	Butyrivibrio sp. INlla14	214	IPR032358	3..207
A0A1G6B204	unreviewed	DUF4867 domain-containing protein	1520807	Butyrivibrio sp. INlla16	211	IPR032358	3..205
A0A1I7GXH1	unreviewed	DUF4867 domain-containing protein	1520811	Butyrivibrio sp. INlla21	214	IPR032358	3..207
A0A1I7IFA2	unreviewed	DUF4867 domain-containing protein	1855323	Butyrivibrio sp. M55	214	IPR032358	3..207
A0A1H7L5H5	unreviewed	DUF4867 domain-containing protein	1761780	Butyrivibrio sp. ob235	211	IPR032358	3..205
A0A1H5VIF6	unreviewed	DUF4867 domain-containing protein	1520810	Butyrivibrio sp. Su6	214	IPR032358	3..207
A0A1H8Z8P6	unreviewed	DUF4867 domain-containing protein	1520809	Butyrivibrio sp. TB	214	IPR032358	3..207
A0A3A9SJV4	unreviewed	DUF4867 family protein	2364878	Butyrivibrio sp. X503	214	IPR032358	3..207
A0A3A9T3U5	unreviewed	DUF4867 family protein	2364880	Butyrivibrio sp. XB500-5	214	IPR032358	3..207
A0A1I1NYG4	unreviewed	DUF4867 domain-containing protein	1520812	Butyrivibrio sp. YAB3001	214	IPR032358	3..207
A0A1M4XJ13	unreviewed	DUF4867 domain-containing protein	1121262	Caloramator proteoclasticus DSM 10124	220	IPR032358	13..215
A0A1T4XWT5	unreviewed	DUF4867 domain-containing protein	1147123	Caloramator quimbayensis	216	IPR032358	8..212
A0A953T8A7	unreviewed	DUF4867 domain-containing protein	1871330	Caloramator sp.	220	IPR032358	13..215
A0A9D1R5Q6	unreviewed	DUF4867 family protein	2838414	Candidatus Acetatifactor stercoripullorum	213	IPR032358	3..209
A0A9D1YCV1	unreviewed	DUF4867 domain-containing protein	2838418	Candidatus Acutalibacter pullistercoris	211	IPR032358	3..205
A0A9E2KQ96	unreviewed	Xylulose kinase	2838450	Candidatus Anaerobiospirillum merdipullorum	725	IPR032358	521..715
A0A9D2B0X0	unreviewed	Xylulose kinase	2838452	Candidatus Anaerobiospirillum pullistercoris	729	IPR032358	521..724
A0A9D2B8N2	unreviewed	DUF4867 domain-containing protein	2838465	Candidatus Anaerotruncus excrementipullorum	209	IPR032358	4..205
A0A9D9D9I7	unreviewed	Xylulose kinase	2840704	Candidatus Avisuccinivibrio stercorigallinarum	736	IPR032358	531..725
A0A9D1DH67	unreviewed	DUF4867 domain-containing protein	2840706	Candidatus Avoscillospira avicola	212	IPR032358	3..206
A0A9D1JTI4	unreviewed	DUF4867 domain-containing protein	2840707	Candidatus Avoscillospira avistercoris	211	IPR032358	3..205
A0A9D1CMW7	unreviewed	DUF4867 domain-containing protein	2840708	Candidatus Avoscillospira stercorigallinarum	211	IPR032358	3..204
A0A9D1D7S4	unreviewed	DUF4867 domain-containing protein	2840709	Candidatus Avoscillospira stercoripullorum	211	IPR032358	3..205
A0A9D2QU37	unreviewed	DUF4867 domain-containing protein	2838483	Candidatus Blautia avicola	205	IPR032358	3..202
A0A9D2LRA8	unreviewed	DUF4867 domain-containing protein	2838487	Candidatus Blautia faecavium	205	IPR032358	3..202
A0A9D2LT32	unreviewed	Ureidoglycolate hydrolase	2838487	Candidatus Blautia faecavium	147	IPR032358	49..141
A0A9D2DT49	unreviewed	Ureidoglycolate hydrolase	2838488	Candidatus Blautia faecigallinarum	163	IPR032358	65..147
A0A9D2DTY7	unreviewed	DUF4867 family protein	2838488	Candidatus Blautia faecigallinarum	205	IPR032358	3..202
A0A9D2PN80	unreviewed	DUF4867 domain-containing protein	2838494	Candidatus Blautia merdavium	205	IPR032358	5..202
A0A9D2N616	unreviewed	DUF4867 domain-containing protein	2838495	Candidatus Blautia merdigallinarum	205	IPR032358	3..202
A0A9D2FQM5	unreviewed	DUF4867 domain-containing protein	2838498	Candidatus Blautia pullicola	205	IPR032358	3..202
A0A9D2AM08	unreviewed	DUF4867 domain-containing protein	2838499	Candidatus Blautia pullistercoris	205	IPR032358	3..202
A0A9D1TF16	unreviewed	DUF4867 domain-containing protein	2838501	Candidatus Blautia stercorigallinarum	205	IPR032358	3..202
A0A9D2R8P4	unreviewed	DUF4867 family protein	2838502	Candidatus Blautia stercoripullorum	205	IPR032358	3..202
A0A9D1DG18	unreviewed	DUF4867 domain-containing protein	2840721	Candidatus Caccousia avicola	204	IPR032358	3..202
A0A9D1K1F6	unreviewed	DUF4867 domain-containing protein	2840723	Candidatus Caccousia stercoris	204	IPR032358	3..202
A0A9D1GJN4	unreviewed	DUF4867 family protein	2840724	Candidatus Caccovicinus merdipullorum	205	IPR032358	4..203
A0A9E2KBK6	unreviewed	DUF4867 family protein	2838521	Candidatus Cellulosilyticum pullistercoris	206	IPR032358	3..203
A0A9D1ACD0	unreviewed	DUF4867 family protein	2840727	Candidatus Choladousia intestinavium	206	IPR032358	3..203
A0A9D2TSI2	unreviewed	DUF4867 domain-containing protein	2838549	Candidatus Eisenbergiella intestinigallinarum	210	IPR032358	4..203
A0A9D2NDP2	unreviewed	DUF4867 domain-containing protein	2838551	Candidatus Eisenbergiella merdavium	210	IPR032358	4..203
A0A9D2KZY0	unreviewed	DUF4867 family protein	2838553	Candidatus Eisenbergiella merdipullorum	210	IPR032358	4..203
A0A9D1YSD2	unreviewed	DUF4867 family protein	2838555	Candidatus Eisenbergiella pullistercoris	210	IPR032358	4..203
A0A9D2D5C9	unreviewed	DUF4867 family protein	2838567	Candidatus Eubacterium avistercoris	208	IPR032358	5..205
A0A9D1EMX9	unreviewed	DUF4867 family protein	2840799	Candidatus Faeciplasma gallinarum	212	IPR032358	3..205
A0A9D1J4U0	unreviewed	DUF4867 domain-containing protein	2840803	Candidatus Faecivivens stercoravium	215	IPR032358	18..201
A0A9D1H6R0	unreviewed	DUF4867 family protein	2840805	Candidatus Faecivivens stercoripullorum	218	IPR032358	15..213
A0A9D1CLT2	unreviewed	DUF4867 domain-containing protein	2840806	Candidatus Faecousia excrementigallinarum	211	IPR032358	3..205
A0A9D2S517	unreviewed	DUF4867 domain-containing protein	2838587	Candidatus Flavonifractor intestinipullorum	211	IPR032358	3..205
A0A9D2NE39	unreviewed	DUF4867 domain-containing protein	2838598	Candidatus Fusicatenibacter intestinigallinarum	206	IPR032358	3..203
A0A9D1XBZ0	unreviewed	DUF4867 domain-containing protein	2838600	Candidatus Fusicatenibacter merdavium	206	IPR032358	3..203
A0A9D2M3W5	unreviewed	DUF4867 domain-containing protein	2838605	Candidatus Gemmiger avicola	213	IPR032358	3..207
A0A9D2JEV7	unreviewed	DUF4867 domain-containing protein	2838608	Candidatus Gemmiger excrementavium	213	IPR032358	3..207
A0A9D1XYY2	unreviewed	DUF4867 family protein	2838610	Candidatus Gemmiger excrementipullorum	213	IPR032358	3..207
A0A9D2KN25	unreviewed	DUF4867 domain-containing protein	2838633	Candidatus Lachnoclostridium stercoravium	207	IPR032358	5..204
A0A9D1RJW9	unreviewed	DUF4867 domain-containing protein	2838642	Candidatus Ligilactobacillus excrementipullorum	225	IPR032358	16..218
A0A9D1EUK3	unreviewed	DUF4867 family protein	2840858	Candidatus Limivivens intestinipullorum	210	IPR032358	3..202
A0A9D0ZUZ7	unreviewed	Ureidoglycolate hydrolase	2840859	Candidatus Limivivens merdigallinarum	163	IPR032358	62..153
A0A9D1D2L4	unreviewed	DUF4867 domain-containing protein	2840859	Candidatus Limivivens merdigallinarum	204	IPR032358	3..202
A0A9D2QDX1	unreviewed	DUF4867 domain-containing protein	2838668	Candidatus Mediterraneibacter faecavium	204	IPR032358	3..202
A0A9D2TKE7	unreviewed	Ureidoglycolate hydrolase	2838668	Candidatus Mediterraneibacter faecavium	164	IPR032358	65..160
A0A9D2NPG7	unreviewed	DUF4867 family protein	2838670	Candidatus Mediterraneibacter faecipullorum	204	IPR032358	3..201
A0A9D2ST86	unreviewed	Ureidoglycolate hydrolase	2838670	Candidatus Mediterraneibacter faecipullorum	163	IPR032358	65..160
A0A9D2RD57	unreviewed	Ureidoglycolate hydrolase	2838684	Candidatus Mediterraneibacter quadrami	163	IPR032358	65..150
A0A9D2D9M3	unreviewed	Ureidoglycolate hydrolase	2838686	Candidatus Mediterraneibacter stercorigallinarum	163	IPR032358	65..158
A0A9D2IKV9	unreviewed	Ureidoglycolate hydrolase	2838686	Candidatus Mediterraneibacter stercorigallinarum	163	IPR032358	65..158
A0A9D2R0N3	unreviewed	Ureidoglycolate hydrolase	2838689	Candidatus Mediterraneibacter tabaqchaliae	163	IPR032358	65..158
A0A9D1PPR1	unreviewed	DUF4867 family protein	2838698	Candidatus Monoglobus merdigallinarum	213	IPR032358	5..207
A0A9D9I9Z0	unreviewed	DUF4867 domain-containing protein	2840897	Candidatus Ornithospirochaeta stercoravium	207	IPR032358	3..201
A0A9D1LAC7	unreviewed	DUF4867 domain-containing protein	2840907	Candidatus Pullichristensenella excrementigallinarum	206	IPR032358	3..204
A0A9D1LCK3	unreviewed	DUF4867 domain-containing protein	2840907	Candidatus Pullichristensenella excrementigallinarum	222	IPR032358	4..215
A0A9D1EA10	unreviewed	DUF4867 family protein	2840911	Candidatus Pullilachnospira gallistercoris	213	IPR032358	3..207
A0A9D1P2D1	unreviewed	DUF4867 family protein	2840920	Candidatus Scatomonas pullistercoris	223	IPR032358	17..217
A0A9D0ZD76	unreviewed	DUF4867 domain-containing protein	2840922	Candidatus Scatomorpha intestinavium	212	IPR032358	3..206
A0A9D1FEI1	unreviewed	DUF4867 family protein	2840927	Candidatus Scatomorpha merdipullorum	211	IPR032358	3..205
A0A9D1F2U1	unreviewed	DUF4867 family protein	2840941	Candidatus Scybalocola faecigallinarum	211	IPR032358	8..209
A0A9D9I0K7	unreviewed	DUF4867 domain-containing protein	2840943	Candidatus Scybalomonas excrementavium	207	IPR032358	3..202
A0A0S6W9P8	unreviewed	Ureidoglycolate hydrolase	1499967	Candidatus Vecturithrix granuli	166	IPR032358	64..146
A0A6N8HVE4	unreviewed	DUF4867 domain-containing protein	2576756	Caproicibacter fermentans	211	IPR032358	7..208
A0A7G8TGE2	unreviewed	DUF4867 family protein	2576756	Caproicibacter fermentans	207	IPR032358	3..204
A0A7G9WEY3	unreviewed	DUF4867 family protein	2766537	Caproicibacterium amylolyticum	206	IPR032358	3..204
A0A4Z0YDJ5	unreviewed	DUF4867 domain-containing protein	642589	Caproiciproducens galactitolivorans	209	IPR032358	3..206
A0A941F3T9	unreviewed	Ureidoglycolate hydrolase	2006564	Carboxylicivirga sediminis	166	IPR032358	41..149
A0A1X7N1K9	unreviewed	DUF4867 domain-containing protein	1073423	Carnobacterium iners	224	IPR032358	16..217
A0A956SLN7	unreviewed	DUF4867 domain-containing protein	48221	Carnobacterium sp.	224	IPR032358	16..217
A0A1H0XI62	unreviewed	DUF4867 domain-containing protein	174587	Carnobacterium viridans	242	IPR032358	35..236
A0A1H0ZFV4	unreviewed	DUF4867 domain-containing protein	174587	Carnobacterium viridans	224	IPR032358	16..217
A0A7W8M574	unreviewed	DUF4867 domain-containing protein	673271	Catenibacillus scindens	211	IPR032358	8..209
A0A6N9L7E7	unreviewed	DUF4867 family protein	2584626	Catenibacterium sp. BIOML-A1	208	IPR032358	18..203
A0A5B9YI82	unreviewed	DUF4867 family protein	2497860	Cellulosilyticum sp. WCF-2	74	IPR032358	12..72
A0A1F8N5W9	unreviewed	DUF4867 domain-containing protein	1797632	Chloroflexi bacterium RBG_13_56_8	215	IPR032358	4..208
A0A7C3LX03	unreviewed	DUF4867 family protein	2026724	Chloroflexota bacterium	161	IPR032358	19..161
A0A7C5ZMF0	unreviewed	Ureidoglycolate hydrolase	2026724	Chloroflexota bacterium	167	IPR032358	100..163
A0A7C6TH90	unreviewed	DUF4867 family protein	2026724	Chloroflexota bacterium	229	IPR032358	19..224
A0A969XMH4	unreviewed	DUF4867 family protein	2026724	Chloroflexota bacterium	230	IPR032358	17..224
A0A971A0K7	unreviewed	DUF4867 family protein	2026724	Chloroflexota bacterium	230	IPR032358	19..224
A0A971KB58	unreviewed	DUF4867 family protein	2026724	Chloroflexota bacterium	230	IPR032358	17..224
A0A971R3X5	unreviewed	DUF4867 family protein	2026724	Chloroflexota bacterium	238	IPR032358	17..229
A0A971RCR9	unreviewed	DUF4867 family protein	2026724	Chloroflexota bacterium	230	IPR032358	19..224
A0A0M2NGY4	unreviewed	DUF4867 domain-containing protein	270498	Christensenella hongkongensis	207	IPR032358	4..205
A0A136Q4M3	unreviewed	DUF4867 domain-containing protein	626937	Christensenella minuta	214	IPR032358	11..212
A0A7V6H3R8	unreviewed	DUF4867 domain-containing protein	2054177	Christensenellaceae bacterium	219	IPR032358	15..214
A0A316P4W7	unreviewed	DUF4867 domain-containing protein	2044939	Clostridia bacterium	216	IPR032358	15..211
A0A7X7N143	unreviewed	DUF4867 domain-containing protein	2044939	Clostridia bacterium	215	IPR032358	14..213
A0A939Y009	unreviewed	DUF4867 domain-containing protein	2044939	Clostridia bacterium	208	IPR032358	3..204
A0A939ZRJ1	unreviewed	DUF4867 family protein	2044939	Clostridia bacterium	221	IPR032358	13..216
A0A940BIN9	unreviewed	DUF4867 family protein	2044939	Clostridia bacterium	175	IPR032358	5..169
A0A940C6Y9	unreviewed	DUF4867 domain-containing protein	2044939	Clostridia bacterium	216	IPR032358	3..205
A0A965WQY0	unreviewed	DUF4867 family protein	2044939	Clostridia bacterium	217	IPR032358	14..209
A0A9E5GBJ0	unreviewed	DUF4867 family protein	2044939	Clostridia bacterium	211	IPR032358	3..205
A0A9E5KPA0	unreviewed	DUF4867 family protein	2044939	Clostridia bacterium	69	IPR032358	8..66
A0A316NEE3	unreviewed	DUF4867 domain-containing protein	1898204	Clostridiaceae bacterium	212	IPR032358	3..206
A0A6L9H0M9	unreviewed	DUF4867 family protein	1898204	Clostridiaceae bacterium	229	IPR032358	15..218
A0A6N9P5N5	unreviewed	DUF4867 family protein	1898204	Clostridiaceae bacterium	211	IPR032358	3..205
A0A7V7AB73	unreviewed	DUF4867 family protein	1898204	Clostridiaceae bacterium	87	IPR032358	3..82
A0A7X6UAY6	unreviewed	DUF4867 family protein	1898204	Clostridiaceae bacterium	115	IPR032358	17..114
A0A920YU38	unreviewed	DUF4867 domain-containing protein	1898204	Clostridiaceae bacterium	218	IPR032358	14..214
A0A970QJI5	unreviewed	DUF4867 family protein	1898204	Clostridiaceae bacterium	215	IPR032358	17..209
A0A9E1HW85	unreviewed	DUF4867 family protein	1898204	Clostridiaceae bacterium	213	IPR032358	3..206
A0A239QIZ0	unreviewed	DUF4867 domain-containing protein	1898207	Clostridiales bacterium	211	IPR032358	3..204
A0A2V2DF26	unreviewed	DUF4867 domain-containing protein	1898207	Clostridiales bacterium	205	IPR032358	3..202
A0A2V2DZ27	unreviewed	DUF4867 domain-containing protein	1898207	Clostridiales bacterium	206	IPR032358	3..202
A0A316NBD3	unreviewed	DUF4867 domain-containing protein	1898207	Clostridiales bacterium	222	IPR032358	14..217
A0A350J8S5	unreviewed	DUF4867 domain-containing protein	1898207	Clostridiales bacterium	213	IPR032358	7..208
A0A353KSK0	unreviewed	DUF4867 domain-containing protein	1898207	Clostridiales bacterium	217	IPR032358	16..212
A0A354MSR2	unreviewed	DUF4867 domain-containing protein	1898207	Clostridiales bacterium	220	IPR032358	16..213
A0A354UW94	unreviewed	DUF4867 domain-containing protein	1898207	Clostridiales bacterium	163	IPR032358	1..154
A0A355JEW1	unreviewed	DUF4867 domain-containing protein	1898207	Clostridiales bacterium	206	IPR032358	4..199
A0A3C0NNJ2	unreviewed	DUF4867 domain-containing protein	1898207	Clostridiales bacterium	211	IPR032358	3..205
A0A3D0IDJ5	unreviewed	DUF4867 domain-containing protein	1898207	Clostridiales bacterium	211	IPR032358	3..204
A0A3D2FZ47	unreviewed	Polymerase nucleotidyl transferase domain-containing protein	1898207	Clostridiales bacterium	425	IPR032358	3..205
A0A3D2H277	unreviewed	DUF4867 domain-containing protein	1898207	Clostridiales bacterium	210	IPR032358	3..204
A0A3D2HXM5	unreviewed	DUF4867 domain-containing protein	1898207	Clostridiales bacterium	238	IPR032358	32..229
A0A7C6NZA3	unreviewed	DUF4867 family protein	1898207	Clostridiales bacterium	216	IPR032358	17..202
A0A927P8R7	unreviewed	DUF4867 domain-containing protein	1898207	Clostridiales bacterium	207	IPR032358	3..204
A0A927PA31	unreviewed	DUF4867 domain-containing protein	1898207	Clostridiales bacterium	208	IPR032358	3..202
A0A927PDH6	unreviewed	Ureidoglycolate hydrolase	1898207	Clostridiales bacterium	163	IPR032358	66..146
A0A927SH57	unreviewed	DUF4867 domain-containing protein	1898207	Clostridiales bacterium	210	IPR032358	3..204
A0A927VNI3	unreviewed	DUF4867 domain-containing protein	1898207	Clostridiales bacterium	207	IPR032358	3..204
A0A927XSJ4	unreviewed	DUF4867 domain-containing protein	1898207	Clostridiales bacterium	210	IPR032358	3..204
A0A927XVW7	unreviewed	DUF4867 domain-containing protein	1898207	Clostridiales bacterium	210	IPR032358	3..204
A0A939XB37	unreviewed	DUF4867 domain-containing protein	1898207	Clostridiales bacterium	147	IPR032358	1..140
A0A940A5A5	unreviewed	DUF4867 domain-containing protein	1898207	Clostridiales bacterium	206	IPR032358	3..203
A0A940ARJ4	unreviewed	DUF4867 domain-containing protein	1898207	Clostridiales bacterium	211	IPR032358	3..204
A0A942W064	unreviewed	DUF4867 domain-containing protein	1898207	Clostridiales bacterium	204	IPR032358	3..201
A0A942WCE0	unreviewed	DUF4867 family protein	1898207	Clostridiales bacterium	205	IPR032358	3..202
A0A942XI86	unreviewed	Ureidoglycolate hydrolase	1898207	Clostridiales bacterium	163	IPR032358	63..158
A0A942XKK6	unreviewed	DUF4867 domain-containing protein	1898207	Clostridiales bacterium	205	IPR032358	3..202
A0A943E530	unreviewed	DUF4867 domain-containing protein	1898207	Clostridiales bacterium	203	IPR032358	4..201
A0A943KSJ5	unreviewed	DUF4867 domain-containing protein	1898207	Clostridiales bacterium	207	IPR032358	4..205
A0A943MP49	unreviewed	DUF4867 domain-containing protein	1898207	Clostridiales bacterium	212	IPR032358	3..206
A0A943NWC3	unreviewed	DUF4867 domain-containing protein	1898207	Clostridiales bacterium	205	IPR032358	4..202
A0A943WUH1	unreviewed	DUF4867 domain-containing protein	1898207	Clostridiales bacterium	205	IPR032358	3..202
A0A970CB15	unreviewed	DUF4867 domain-containing protein	1898207	Clostridiales bacterium	222	IPR032358	17..217
A0A970XKD8	unreviewed	DUF4867 domain-containing protein	1898207	Clostridiales bacterium	215	IPR032358	41..207
A0A975CY82	unreviewed	DUF4867 domain-containing protein	1898207	Clostridiales bacterium	211	IPR032358	3..204
A0A9D5RGK8	unreviewed	DUF4867 domain-containing protein	1898207	Clostridiales bacterium	212	IPR032358	3..205
A0A9E1EFN5	unreviewed	DUF4867 domain-containing protein	1898207	Clostridiales bacterium	205	IPR032358	3..202
C5EMN7	unreviewed	DUF4867 domain-containing protein	457421	Clostridiales bacterium 1_7_47FAA	206	IPR032358	5..204
C5EN94	unreviewed	DUF4867 domain-containing protein	457421	Clostridiales bacterium 1_7_47FAA	217	IPR032358	11..212
A0A1Q6KT84	unreviewed	DUF4867 domain-containing protein	1897043	Clostridiales bacterium 41_12_two_minus	205	IPR032358	3..202
A0A176U289	unreviewed	DUF4867 domain-containing protein	1715004	Clostridiales bacterium KLE1615	206	IPR032358	4..203
U2DGQ2	unreviewed	DUF4867 domain-containing protein	1321778	Clostridiales bacterium oral taxon 876 str. F0540	228	IPR032358	25..224
A0A3A6ID35	unreviewed	DUF4867 family protein	2302989	Clostridiales bacterium TF09-2AC	221	IPR032358	15..216
Q97FW5	unreviewed	DUF4867 domain-containing protein	272562	Clostridium acetobutylicum (strain ATCC 824 / DSM 792 / JCM 1419 / LMG 5710 / VKM B-1787)	207	IPR032358	3..204
A0A0B5QBY3	unreviewed	DUF4867 domain-containing protein	1520	Clostridium beijerinckii	207	IPR032358	3..204
A0A1B9BGY2	unreviewed	DUF4867 domain-containing protein	1520	Clostridium beijerinckii	207	IPR032358	3..204
A0A1S8NNI3	unreviewed	DUF4867 domain-containing protein	1520	Clostridium beijerinckii	207	IPR032358	3..204
A0A1S8NUB2	unreviewed	DUF4867 domain-containing protein	1520	Clostridium beijerinckii	207	IPR032358	3..204
A0A1S8RDA5	unreviewed	DUF4867 domain-containing protein	1520	Clostridium beijerinckii	207	IPR032358	3..204
A0A1W7LUN7	unreviewed	DUF4867 domain-containing protein	1520	Clostridium beijerinckii	207	IPR032358	3..204
A6LW18	unreviewed	DUF4867 domain-containing protein	290402	Clostridium beijerinckii (strain ATCC 51743 / NCIMB 8052)	207	IPR032358	3..204
A0A0K2MEW6	unreviewed	DUF4867 family protein	1428454	Clostridium beijerinckii NRRL B-598	207	IPR032358	3..204
R5F7T3	unreviewed	DUF4867 domain-containing protein	1263064	Clostridium bolteae CAG:59	207	IPR032358	6..205
A0A2S7FBG3	unreviewed	DUF4867 family protein	1492	Clostridium butyricum	207	IPR032358	3..204
A0A512TNI2	unreviewed	DUF4867 domain-containing protein	1492	Clostridium butyricum	170	IPR032358	10..167
A0A6L9ETN3	unreviewed	DUF4867 family protein	1492	Clostridium butyricum	207	IPR032358	3..204
A0A7G5P172	unreviewed	DUF4867 family protein	1492	Clostridium butyricum	207	IPR032358	3..204
A0A7U9D7L6	unreviewed	DUF4867 family protein	997898	Clostridium butyricum 60E.3	207	IPR032358	3..204
W1U1E1	unreviewed	DUF4867 domain-containing protein	1403941	Clostridium butyricum DORA_1	207	IPR032358	3..204
C4IC48	unreviewed	DUF4867 domain-containing protein	632245	Clostridium butyricum E4 str. BoNT E BL5262	207	IPR032358	3..204
A0A3P6JQ10	unreviewed	DUF4867 domain-containing protein	1530	Clostridium carnis	207	IPR032358	3..204
A0A399IRB1	unreviewed	DUF4867 family protein	225345	Clostridium chromiireducens	206	IPR032358	3..204
R6JNL3	unreviewed	DUF4867 domain-containing protein	1263065	Clostridium clostridioforme CAG:132	207	IPR032358	6..205
R7PGN2	unreviewed	DUF4867 domain-containing protein	1263066	Clostridium clostridioforme CAG:511	221	IPR032358	13..216
A0A5P2EU45	unreviewed	DUF4867 family protein	223919	Clostridium diolis	207	IPR032358	3..204
A0A174GA83	unreviewed	DUF4867 domain-containing protein	84024	Clostridium disporicum	207	IPR032358	3..204
A0A5N7IP54	unreviewed	DUF4867 family protein	238834	Clostridium estertheticum	207	IPR032358	3..204
A0A7Y3SW81	unreviewed	DUF4867 family protein	238834	Clostridium estertheticum	207	IPR032358	3..204
A0A1J0GH96	unreviewed	DUF4867 domain-containing protein	1552	Clostridium estertheticum subsp. estertheticum	207	IPR032358	3..204
A0A1S8KZH9	unreviewed	DUF4867 domain-containing protein	36839	Clostridium felsineum	207	IPR032358	3..204
A0A1S8L4W9	unreviewed	DUF4867 domain-containing protein	1121310	Clostridium felsineum DSM 794	207	IPR032358	3..204
A0A6V8SGQ0	unreviewed	DUF4867 domain-containing protein	1604897	Clostridium fungisolvens	207	IPR032358	3..204
A0A1M5VTG2	unreviewed	DUF4867 domain-containing protein	1121316	Clostridium grantii DSM 8605	207	IPR032358	3..204
A0A1M5W647	unreviewed	DUF4867 domain-containing protein	1121316	Clostridium grantii DSM 8605	223	IPR032358	15..219
A0A3E2NC38	unreviewed	DUF4867 family protein	759821	Clostridium indicum	208	IPR032358	5..206
R6N731	unreviewed	DUF4867 domain-containing protein	1263068	Clostridium leptum CAG:27	207	IPR032358	3..205
A0A162RR02	unreviewed	DUF4867 domain-containing protein	1121326	Clostridium magnum DSM 2767	207	IPR032358	3..204
A0A410DX72	unreviewed	DUF4867 domain-containing protein	2320868	Clostridium manihotivorum	207	IPR032358	3..204
R6QKB8	unreviewed	DUF4867 domain-containing protein	1263069	Clostridium nexile CAG:348	205	IPR032358	3..202
A0A1V4IS49	unreviewed	DUF4867 domain-containing protein	1450648	Clostridium oryzae	207	IPR032358	3..204
R4K619	unreviewed	DUF4867 domain-containing protein	86416	Clostridium pasteurianum BC1	225	IPR032358	15..218
A0A1S8TXC9	unreviewed	DUF4867 domain-containing protein	29367	Clostridium puniceum	207	IPR032358	3..205
A0A1S8MTN3	unreviewed	DUF4867 domain-containing protein	169679	Clostridium saccharobutylicum	207	IPR032358	3..204
U5MUI3	unreviewed	DUF4867 domain-containing protein	1345695	Clostridium saccharobutylicum DSM 13864	207	IPR032358	3..204
M1MDX9	unreviewed	DUF4867 domain-containing protein	931276	Clostridium saccharoperbutylacetonicum N1-4(HMT)	206	IPR032358	3..204
B0NG77	unreviewed	DUF4867 domain-containing protein	411468	Clostridium scindens (strain ATCC 35704 / DSM 5676 / VPI 13733 / 19)	205	IPR032358	3..203
A0A844F5B0	unreviewed	DUF4867 domain-containing protein	29347	Clostridium scindens (strain JCM 10418 / VPI 12708)	205	IPR032358	3..203
A0A353MZI0	unreviewed	DUF4867 domain-containing protein	1506	Clostridium sp.	201	IPR032358	11..199
A0A3D5MXM1	unreviewed	DUF4867 domain-containing protein	1506	Clostridium sp.	209	IPR032358	3..204
A0A942AGY7	unreviewed	DUF4867 domain-containing protein	1506	Clostridium sp.	214	IPR032358	3..209
A0A1Q6KAR6	unreviewed	DUF4867 domain-containing protein	1896983	Clostridium sp. 42_12	213	IPR032358	3..206
A0A1Q6M0Y8	unreviewed	DUF4867 domain-containing protein	1896984	Clostridium sp. 44_14	212	IPR032358	3..206
A0A3R6NQU3	unreviewed	DUF4867 family protein	2292204	Clostridium sp. AF19-22AC	213	IPR032358	4..207
A0A3R6QP19	unreviewed	DUF4867 family protein	2292204	Clostridium sp. AF19-22AC	224	IPR032358	12..218
A0A3R6QPA3	unreviewed	DUF4867 family protein	2292204	Clostridium sp. AF19-22AC	205	IPR032358	3..202
A0A3R6MWS1	unreviewed	DUF4867 family protein	2293011	Clostridium sp. AF34-10BH	213	IPR032358	3..209
A0A416DPS8	unreviewed	DUF4867 family protein	2293012	Clostridium sp. AF34-13	212	IPR032358	3..206
A0A373M650	unreviewed	DUF4867 family protein	2293015	Clostridium sp. AF36-4	207	IPR032358	3..204
A0A416C3I3	unreviewed	DUF4867 family protein	2293016	Clostridium sp. AF37-5	207	IPR032358	3..204
A0A396KCU1	unreviewed	DUF4867 family protein	2293024	Clostridium sp. AM22-11AC	208	IPR032358	7..205
A0A417II71	unreviewed	DUF4867 family protein	2293026	Clostridium sp. AM27-31LB	212	IPR032358	3..206
A0A3R6VIP9	unreviewed	DUF4867 family protein	2293029	Clostridium sp. AM32-2	208	IPR032358	7..205
A0A417EMZ7	unreviewed	DUF4867 family protein	2292304	Clostridium sp. AM33-3	205	IPR032358	3..203
A0A417E7X5	unreviewed	DUF4867 family protein	2293030	Clostridium sp. AM34-9AC	213	IPR032358	3..209
A0A3R6V314	unreviewed	DUF4867 family protein	2292305	Clostridium sp. AM42-4	205	IPR032358	3..203
A0A3R6LDV3	unreviewed	DUF4867 family protein	2293035	Clostridium sp. AM49-4BH	213	IPR032358	3..206
A0A416J1V2	unreviewed	DUF4867 family protein	2293036	Clostridium sp. AM51-4	208	IPR032358	7..205
A0A395YG44	unreviewed	DUF4867 family protein	2292307	Clostridium sp. AM58-1XD	205	IPR032358	3..202
A0A1S8TU40	unreviewed	DUF4867 domain-containing protein	349938	Clostridium sp. BL-8	207	IPR032358	3..204
H2JHZ3	unreviewed	DUF4867 domain-containing protein	755731	Clostridium sp. BNL1100	221	IPR032358	14..216
R5AGR4	unreviewed	DUF4867 domain-containing protein	1262769	Clostridium sp. CAG:1013	211	IPR032358	3..204
R5S0W8	unreviewed	DUF4867 domain-containing protein	1262773	Clostridium sp. CAG:122	212	IPR032358	3..206
A0A1Q6LNP6	unreviewed	DUF4867 domain-containing protein	1896985	Clostridium sp. CAG:12237_41	212	IPR032358	3..206
R6D9J6	unreviewed	DUF4867 domain-containing protein	1262782	Clostridium sp. CAG:230	212	IPR032358	3..206
R6M2R9	unreviewed	DUF4867 domain-containing protein	1262785	Clostridium sp. CAG:253	212	IPR032358	3..206
R7JY96	unreviewed	DUF4867 domain-containing protein	1262790	Clostridium sp. CAG:277	212	IPR032358	3..206
R7B7H6	unreviewed	DUF4867 domain-containing protein	1262814	Clostridium sp. CAG:505	212	IPR032358	3..206
R6C7J9	unreviewed	DUF4867 domain-containing protein	1262816	Clostridium sp. CAG:510	211	IPR032358	3..209
R7C6L5	unreviewed	DUF4867 domain-containing protein	1262828	Clostridium sp. CAG:62	209	IPR032358	5..206
A0A1Q6NAD7	unreviewed	DUF4867 domain-containing protein	1896990	Clostridium sp. CAG:62_40_43	207	IPR032358	3..204
R5IU52	unreviewed	DUF4867 domain-containing protein	1262832	Clostridium sp. CAG:7	207	IPR032358	6..204
A0A7W2IZN7	unreviewed	DUF4867 domain-containing protein	2663123	Clostridium sp. cel8	207	IPR032358	3..204
F0YW02	unreviewed	DUF4867 family protein	556261	Clostridium sp. D5	205	IPR032358	3..202
G7MBH3	unreviewed	DUF4867 domain-containing protein	641107	Clostridium sp. DL-VIII	207	IPR032358	3..204
A0A1I7FUS2	unreviewed	DUF4867 domain-containing protein	1761781	Clostridium sp. DSM 8431	208	IPR032358	3..204
A0A0F0CA47	unreviewed	DUF4867 domain-containing protein	1609975	Clostridium sp. FS41	207	IPR032358	4..204
A0A1F1L164	unreviewed	DUF4867 domain-containing protein	1581148	Clostridium sp. HMSC19A10	207	IPR032358	3..204
A0A0F4WJZ8	unreviewed	Glycosyltransferase	1523156	Clostridium sp. IBUN13A	207	IPR032358	3..204
A0A0F4WV56	unreviewed	DUF4867 domain-containing protein	1523155	Clostridium sp. IBUN22A	207	IPR032358	3..204
A0A542AMX9	unreviewed	DUF4867 domain-containing protein	1550235	Clostridium sp. KNHs216	212	IPR032358	7..210
K6T5P8	unreviewed	DUF4867 domain-containing protein	1196322	Clostridium sp. Maddingley MBC34-26	206	IPR032358	3..204
J0N3W2	unreviewed	DUF4867 family protein	1105031	Clostridium sp. MSTE9	220	IPR032358	16..216
A0A2P8MHN5	unreviewed	DUF4867 domain-containing protein	2126737	Clostridium sp. NJ4	207	IPR032358	3..204
A0A3R6XBI0	unreviewed	DUF4867 family protein	2292310	Clostridium sp. OF09-36	213	IPR032358	3..203
A0A3R6X587	unreviewed	DUF4867 family protein	2293041	Clostridium sp. OM04-12AA	208	IPR032358	7..205
A0A3R6X5N2	unreviewed	DUF4867 family protein	2293044	Clostridium sp. OM05-6BH	213	IPR032358	3..206
A0A417REV8	unreviewed	DUF4867 family protein	2293046	Clostridium sp. OM05-9BH	213	IPR032358	3..206
A0A3R6VB68	unreviewed	DUF4867 family protein	2293047	Clostridium sp. OM07-10AC	210	IPR032358	3..201
A0A3R6XG12	unreviewed	DUF4867 family protein	2293048	Clostridium sp. OM07-9AC	212	IPR032358	3..206
A0A7X9S560	unreviewed	DUF4867 family protein	2725303	Clostridium sp. SM-530-WT-3G	209	IPR032358	3..204
A0A7X9S7Z8	unreviewed	DUF4867 family protein	2725303	Clostridium sp. SM-530-WT-3G	204	IPR032358	3..202
A0A417LSJ0	unreviewed	DUF4867 family protein	2293054	Clostridium sp. TM06-18	208	IPR032358	7..205
A0A174FMU6	unreviewed	DUF4867 family protein	1512	Clostridium symbiosum	223	IPR032358	16..218
A0A6N2YGE9	unreviewed	DUF4867 family protein	1512	Clostridium symbiosum	223	IPR032358	16..218
A0A949U1G2	unreviewed	DUF4867 family protein	2794346	Clostridium thailandense	207	IPR032358	3..204
A0A1I1I674	unreviewed	DUF4867 domain-containing protein	119641	Clostridium uliginosum	207	IPR032358	3..204
A0A1I1ISN5	unreviewed	Ureidoglycolate hydrolase (Allantoin degradation)	119641	Clostridium uliginosum	165	IPR032358	68..150
A0A2T0B6X6	unreviewed	DUF4867 domain-containing protein	52704	Clostridium vincentii	207	IPR032358	3..204
A0A173XMR6	unreviewed	DUF4867 family protein	74426	Collinsella aerofaciens	214	IPR032358	3..209
A0A174B7Q7	unreviewed	DUF4867 family protein	74426	Collinsella aerofaciens	214	IPR032358	3..209
A0A174L9S7	unreviewed	DUF4867 family protein	74426	Collinsella aerofaciens	214	IPR032358	3..209
A0A2D1TYS2	unreviewed	DUF4867 domain-containing protein	74426	Collinsella aerofaciens	214	IPR032358	3..209
A0A3G8U8U8	unreviewed	DUF4867 domain-containing protein	74426	Collinsella aerofaciens	214	IPR032358	3..209
A0A5K1IGC7	unreviewed	DUF4867 family protein	74426	Collinsella aerofaciens	214	IPR032358	3..209
A0A5K1IN16	unreviewed	DUF4867 family protein	74426	Collinsella aerofaciens	214	IPR032358	3..209
A0A5K1J009	unreviewed	DUF4867 family protein	74426	Collinsella aerofaciens	214	IPR032358	3..209
A0A6L8RN49	unreviewed	DUF4867 family protein	74426	Collinsella aerofaciens	214	IPR032358	3..209
A0A6N2ZQW9	unreviewed	DUF4867 family protein	74426	Collinsella aerofaciens	214	IPR032358	3..209
A0A6N9JJ00	unreviewed	DUF4867 family protein	74426	Collinsella aerofaciens	214	IPR032358	3..209
A0A3C1CYE3	unreviewed	DUF4867 domain-containing protein	1965294	Collinsella sp.	166	IPR032358	2..161
A0A943E4H9	unreviewed	DUF4867 domain-containing protein	1965294	Collinsella sp.	214	IPR032358	3..209
A0A943GBX2	unreviewed	DUF4867 domain-containing protein	1965294	Collinsella sp.	214	IPR032358	3..209
A0A943NYG3	unreviewed	DUF4867 domain-containing protein	1965294	Collinsella sp.	214	IPR032358	3..209
A0A943T5J7	unreviewed	DUF4867 domain-containing protein	1965294	Collinsella sp.	214	IPR032358	3..209
A0A096LM00	unreviewed	DUF4867 domain-containing protein	742722	Collinsella sp. 4_8_47FAA	214	IPR032358	3..209
A0A413FY52	unreviewed	DUF4867 family protein	2292207	Collinsella sp. AF02-46-1	214	IPR032358	3..209
A0A413F623	unreviewed	DUF4867 family protein	2292208	Collinsella sp. AF04-24	214	IPR032358	3..209
A0A413DTM2	unreviewed	DUF4867 family protein	2292209	Collinsella sp. AF05-8-2	214	IPR032358	3..209
A0A416ZIM6	unreviewed	DUF4867 family protein	2292211	Collinsella sp. AF08-23	214	IPR032358	3..209
A0A413CL32	unreviewed	DUF4867 family protein	2292212	Collinsella sp. AF11-11	214	IPR032358	3..209
A0A412XG19	unreviewed	DUF4867 family protein	2292213	Collinsella sp. AF14-35	214	IPR032358	3..209
A0A412UIU4	unreviewed	DUF4867 family protein	2292214	Collinsella sp. AF15-51	214	IPR032358	3..209
A0A412T1A5	unreviewed	DUF4867 family protein	2292215	Collinsella sp. AF16-8	214	IPR032358	3..209
A0A412NWD1	unreviewed	DUF4867 family protein	2292218	Collinsella sp. AF18-8LB	214	IPR032358	3..209
A0A412LK19	unreviewed	DUF4867 family protein	2292221	Collinsella sp. AF20-14LB	214	IPR032358	3..209
A0A412HTM9	unreviewed	DUF4867 family protein	2292223	Collinsella sp. AF23-3LB	214	IPR032358	3..209
A0A412HKY7	unreviewed	DUF4867 family protein	2292225	Collinsella sp. AF23-6	214	IPR032358	3..209
A0A412AQV9	unreviewed	DUF4867 family protein	2292227	Collinsella sp. AF28-5AC	214	IPR032358	3..209
A0A415V7C4	unreviewed	DUF4867 family protein	2292010	Collinsella sp. AF29-7AC	214	IPR032358	3..209
A0A415UXJ2	unreviewed	DUF4867 family protein	2292011	Collinsella sp. AF31-11	214	IPR032358	3..209
A0A415RLS8	unreviewed	DUF4867 family protein	2292012	Collinsella sp. AF33-16	214	IPR032358	3..209
A0A396F6N5	unreviewed	DUF4867 family protein	2292013	Collinsella sp. AF36-3AT	214	IPR032358	3..209
A0A415KMN5	unreviewed	DUF4867 family protein	2292014	Collinsella sp. AF37-9	214	IPR032358	3..209
A0A415JRF5	unreviewed	DUF4867 family protein	2292015	Collinsella sp. AF38-3AC	214	IPR032358	3..209
A0A415IFN5	unreviewed	DUF4867 family protein	2292016	Collinsella sp. AF39-11AT	214	IPR032358	3..209
A0A415CVN2	unreviewed	DUF4867 family protein	2292017	Collinsella sp. AM09-41	214	IPR032358	3..209
A0A415C764	unreviewed	DUF4867 family protein	2292023	Collinsella sp. AM12-1	214	IPR032358	3..209
A0A415BIJ9	unreviewed	DUF4867 family protein	2292024	Collinsella sp. AM13-34	214	IPR032358	3..209
A0A414ZP29	unreviewed	DUF4867 family protein	2292025	Collinsella sp. AM15-2	214	IPR032358	3..209
A0A396D2U9	unreviewed	DUF4867 family protein	2292026	Collinsella sp. AM16-21	214	IPR032358	3..209
A0A414WN95	unreviewed	DUF4867 family protein	2292028	Collinsella sp. AM18-10	214	IPR032358	3..209
A0A414VCA4	unreviewed	DUF4867 family protein	2292029	Collinsella sp. AM20-15AC	214	IPR032358	3..209
A0A414RW03	unreviewed	DUF4867 family protein	2292030	Collinsella sp. AM23-17	214	IPR032358	3..209
A0A414PY40	unreviewed	DUF4867 family protein	2292031	Collinsella sp. AM24-1	214	IPR032358	3..209
A0A414JJ13	unreviewed	DUF4867 family protein	2292312	Collinsella sp. AM28-11LB	214	IPR032358	3..209
A0A414EQ39	unreviewed	DUF4867 family protein	2292314	Collinsella sp. AM31-2AC	214	IPR032358	3..209
A0A414CBY1	unreviewed	DUF4867 family protein	2292316	Collinsella sp. AM34-10	214	IPR032358	3..209
A0A396ACP3	unreviewed	DUF4867 family protein	2292317	Collinsella sp. AM36-4AA	214	IPR032358	3..209
A0A413UP22	unreviewed	DUF4867 family protein	2292319	Collinsella sp. AM40-7AC	214	IPR032358	3..209
A0A413UJY6	unreviewed	DUF4867 family protein	2292320	Collinsella sp. AM41-2BH	214	IPR032358	3..209
A0A413TNF9	unreviewed	DUF4867 family protein	2292321	Collinsella sp. AM42-18AC	214	IPR032358	3..209
A0A395ZQ13	unreviewed	DUF4867 family protein	2292322	Collinsella sp. AM43-1	214	IPR032358	3..209
A0A413R8C9	unreviewed	DUF4867 family protein	2292323	Collinsella sp. AM44-11	214	IPR032358	3..209
R5ZM77	unreviewed	DUF4867 domain-containing protein	1262850	Collinsella sp. CAG:166	214	IPR032358	3..209
R6ZJB0	unreviewed	DUF4867 domain-containing protein	1262852	Collinsella sp. CAG:398	222	IPR032358	3..215
A0A395Y1K2	unreviewed	DUF4867 family protein	2292324	Collinsella sp. OF02-10	214	IPR032358	3..209
A0A413H5Q5	unreviewed	DUF4867 family protein	2292325	Collinsella sp. OF03-4AA	214	IPR032358	3..209
A0A374WX97	unreviewed	DUF4867 family protein	2292326	Collinsella sp. OM04-5	214	IPR032358	3..209
A0A374W4Z4	unreviewed	DUF4867 family protein	2292327	Collinsella sp. OM06-18AC	214	IPR032358	3..209
A0A374VLB0	unreviewed	DUF4867 family protein	2292328	Collinsella sp. OM07-12	214	IPR032358	3..209
A0A374V626	unreviewed	DUF4867 family protein	2292329	Collinsella sp. OM08-14AT	214	IPR032358	3..209
A0A374UE15	unreviewed	DUF4867 family protein	2292330	Collinsella sp. TF05-9AC	214	IPR032358	3..209
A0A374U7Z6	unreviewed	DUF4867 family protein	2292332	Collinsella sp. TF07-1	214	IPR032358	3..209
A0A374U261	unreviewed	DUF4867 family protein	2292333	Collinsella sp. TF08-11AT	214	IPR032358	3..209
A0A374TSL3	unreviewed	DUF4867 family protein	2292334	Collinsella sp. TF09-1AT	214	IPR032358	3..209
A0A374TJQ8	unreviewed	DUF4867 family protein	2292336	Collinsella sp. TF11-5AC	214	IPR032358	3..209
A0A374SY71	unreviewed	DUF4867 family protein	2292338	Collinsella sp. TM04-29	214	IPR032358	3..209
A0A374RNH8	unreviewed	DUF4867 family protein	2292340	Collinsella sp. TM05-37	214	IPR032358	3..209
A0A374R0I3	unreviewed	DUF4867 family protein	2292342	Collinsella sp. TM06-3	214	IPR032358	3..209
A0A6L5XUJ7	unreviewed	DUF4867 family protein	2605779	Collinsella sp. WCA1-178-WT-3 (M1)	214	IPR032358	3..209
A0A6A8M691	unreviewed	DUF4867 family protein	2605780	Collinsella sp. WCA1-178-WT-3 (M2)	214	IPR032358	3..209
A0A3E4QWH7	unreviewed	DUF4867 family protein	626935	Collinsella tanakaei	228	IPR032358	3..210
G1WI45	unreviewed	DUF4867 domain-containing protein	742742	Collinsella tanakaei YIT 12063	230	IPR032358	5..212
A0A1P8PZS2	unreviewed	DUF4867 domain-containing protein	1847728	Companilactobacillus allii	225	IPR032358	16..217
A0A837RLB0	unreviewed	DUF4867 domain-containing protein	1423737	Companilactobacillus crustorum JCM 15951	226	IPR032358	16..219
A0A0H4L9D0	unreviewed	Uncharacterized protein	1612	Companilactobacillus farciminis	226	IPR032358	16..219
A0A4R5NI93	unreviewed	DUF4867 domain-containing protein	1612	Companilactobacillus farciminis	226	IPR032358	16..218
A0A921LAL5	unreviewed	DUF4867 domain-containing protein	1612	Companilactobacillus farciminis	226	IPR032358	16..218
A0A2P4R8I3	unreviewed	DUF4867 domain-containing protein	1617889	Companilactobacillus formosensis	226	IPR032358	16..219
A0A5B7SZW6	unreviewed	DUF4867 family protein	938155	Companilactobacillus futsaii	226	IPR032358	16..218
A0A5P0ZX12	unreviewed	DUF4867 family protein	2584183	Companilactobacillus halodurans	226	IPR032358	16..219
A0A0K2LAI5	unreviewed	DUF4867 domain-containing protein	1074467	Companilactobacillus heilongjiangensis	226	IPR032358	16..219
A0A0R2LBF7	unreviewed	DUF4867 domain-containing protein	993692	Companilactobacillus kimchiensis	226	IPR032358	16..218
A0A0R1WPB3	unreviewed	DUF4867 domain-containing protein	1423774	Companilactobacillus nantensis DSM 16982	226	IPR032358	16..219
A0A0R1K8J5	unreviewed	DUF4867 domain-containing protein	1423775	Companilactobacillus nodensis DSM 19682 = JCM 14932 = NBRC 107160	226	IPR032358	16..217
A0A2N7ARN2	unreviewed	DUF4867 domain-containing protein	1993540	Companilactobacillus nuruki	226	IPR032358	16..219
A0A386PS32	unreviewed	DUF4867 family protein	2304606	Companilactobacillus zhachilii	226	IPR032358	16..219
A0A926DNG5	unreviewed	DUF4867 domain-containing protein	2763657	Congzhengia minquanensis	206	IPR032358	4..199
A0A173SYV1	unreviewed	DUF4867 family protein	410072	Coprococcus comes	206	IPR032358	3..202
A0A174Q3A3	unreviewed	DUF4867 family protein	410072	Coprococcus comes	206	IPR032358	3..202
A0A412SVL4	unreviewed	DUF4867 family protein	410072	Coprococcus comes	206	IPR032358	3..202
A0A414QID7	unreviewed	DUF4867 family protein	410072	Coprococcus comes	206	IPR032358	3..202
A0A849XWR3	unreviewed	DUF4867 family protein	410072	Coprococcus comes	206	IPR032358	3..202
C0B8Z6	unreviewed	DUF4867 family protein	470146	Coprococcus comes ATCC 27758	181	IPR032358	1..177
R6LSG2	unreviewed	DUF4867 family protein	1263070	Coprococcus comes CAG:19	206	IPR032358	3..202
F2N820	unreviewed	DUF4867 domain-containing protein	700015	Coriobacterium glomerans (strain ATCC 49209 / DSM 20642 / JCM 10262 / PW2)	222	IPR032358	14..218
F2NB64	unreviewed	DUF4867 domain-containing protein	700015	Coriobacterium glomerans (strain ATCC 49209 / DSM 20642 / JCM 10262 / PW2)	217	IPR032358	4..209
A0A4Q7PR73	unreviewed	DUF4867 family protein	1796618	Cuneatibacter caecimuris	206	IPR032358	3..204
A0A949NFM3	unreviewed	DUF4867 domain-containing protein	2850323	Diplocloster agilis	221	IPR032358	17..217
A0A173U9T2	unreviewed	DUF4867 family protein	88431	Dorea longicatena	122	IPR032358	3..106
A0A173X1R6	unreviewed	Uncharacterized protein	88431	Dorea longicatena	99	IPR032358	2..84
A0A173XTF4	unreviewed	Uncharacterized protein	88431	Dorea longicatena	99	IPR032358	2..84
A0A414SSK2	unreviewed	DUF4867 family protein	88431	Dorea longicatena	163	IPR032358	67..156
A0A564SWJ0	unreviewed	Ureidoglycolate hydrolase	88431	Dorea longicatena	163	IPR032358	67..158
R7FPM9	unreviewed	Uncharacterized protein	1263074	Dorea longicatena CAG:42	99	IPR032358	2..84
A6BCN5	unreviewed	Uncharacterized protein	411462	Dorea longicatena DSM 13814	105	IPR032358	6..90
A6BCN6	unreviewed	DUF4867 domain-containing protein	411462	Dorea longicatena DSM 13814	36	IPR032358	3..34
A0A850HKB2	unreviewed	DUF4867 family protein	2040291	Dorea phocaeensis	204	IPR032358	2..201
A0A1Q6Q0X2	unreviewed	Ureidoglycolate hydrolase	1896999	Dorea sp. 42_8	163	IPR032358	67..158
R9MUX1	unreviewed	DUF4867 domain-containing protein	1235798	Dorea sp. 5-2	208	IPR032358	3..203
R5DGZ5	unreviewed	DUF4867 domain-containing protein	1262872	Dorea sp. CAG:105	205	IPR032358	3..203
R6WAE1	unreviewed	Ureidoglycolate hydrolase	1262873	Dorea sp. CAG:317	163	IPR032358	65..146
A0A0K9NA12	unreviewed	DUF4867 domain-containing protein	658665	Dorea sp. D27	205	IPR032358	4..203
A0A417QB79	unreviewed	DUF4867 family protein	2293100	Dorea sp. OM07-5	205	IPR032358	3..203
A0A3E3I4T9	unreviewed	DUF4867 family protein	1720294	Eisenbergiella massiliensis	206	IPR032358	3..203
A0A6N7WL88	unreviewed	DUF4867 family protein	2652274	Eisenbergiella porci	206	IPR032358	3..203
A0A1E3AN78	unreviewed	DUF4867 family protein	1432052	Eisenbergiella tayi	206	IPR032358	3..203
A0A1Y3U5J6	unreviewed	DUF4867 domain-containing protein	1472761	Enorma massiliensis	222	IPR032358	3..215
A0A921J1U2	unreviewed	DUF4867 domain-containing protein	1472761	Enorma massiliensis	222	IPR032358	3..215
A0A7K0GAV1	unreviewed	DUF4867 family protein	2606615	Enorma shizhengliae	222	IPR032358	3..215
A0A3E2WAX0	unreviewed	DUF4867 family protein	358742	Enterocloster aldenensis	221	IPR032358	16..216
A0A3E2WEI3	unreviewed	DUF4867 family protein	358742	Enterocloster aldenensis	206	IPR032358	5..204
A0A413W312	unreviewed	DUF4867 family protein	358742	Enterocloster aldenensis	206	IPR032358	5..204
A0A413WBV9	unreviewed	DUF4867 family protein	358742	Enterocloster aldenensis	221	IPR032358	16..216
A0A943EZS6	unreviewed	DUF4867 family protein	333367	Enterocloster asparagiformis	208	IPR032358	5..206
A0A412Z7I7	unreviewed	DUF4867 family protein	208479	Enterocloster bolteae	207	IPR032358	5..205
A0A6N2XH55	unreviewed	DUF4867 family protein	208479	Enterocloster bolteae	207	IPR032358	6..205
A8RTE4	unreviewed	DUF4867 family protein	411902	Enterocloster bolteae (strain ATCC BAA-613 / DSM 15670 / CCUG 46953 / JCM 12243 / WAL 16351)	205	IPR032358	3..203
R0C0H6	unreviewed	DUF4867 domain-containing protein	997894	Enterocloster bolteae 90A9	207	IPR032358	6..205
N9ZF12	unreviewed	DUF4867 domain-containing protein	997897	Enterocloster bolteae 90B8	207	IPR032358	5..205
A0A3E2VJH7	unreviewed	DUF4867 family protein	358743	Enterocloster citroniae	207	IPR032358	4..204
A0A174AFY4	unreviewed	DUF4867 domain-containing protein	1531	Enterocloster clostridioformis	207	IPR032358	6..205
A0A829WEJ6	unreviewed	DUF4867 domain-containing protein	1531	Enterocloster clostridioformis	207	IPR032358	6..205
A0A829WIY6	unreviewed	DUF4867 domain-containing protein	1531	Enterocloster clostridioformis	221	IPR032358	13..216
A0A8B2X9Y9	unreviewed	DUF4867 domain-containing protein	1531	Enterocloster clostridioformis	207	IPR032358	6..205
A0A7U6L4E0	unreviewed	DUF4867 family protein	33945	Enterococcus avium	202	IPR032358	2..198
A0A1L8R5T5	unreviewed	DUF4867 domain-containing protein	317010	Enterococcus canintestini	203	IPR032358	3..200
A0A267HUQ5	unreviewed	DUF4867 domain-containing protein	317010	Enterococcus canintestini	203	IPR032358	3..200
R2VCL5	unreviewed	DUF4867 domain-containing protein	1158614	Enterococcus gilvus ATCC BAA-350	225	IPR032358	16..216
R2NSA0	unreviewed	DUF4867 domain-containing protein	1158601	Enterococcus malodoratus ATCC 43197	203	IPR032358	4..197
A0A0N0KR60	unreviewed	DUF4867 domain-containing protein	1690244	Enterococcus sp. RIT-PI-f	202	IPR032358	2..200
A0A968G9C1	unreviewed	DUF4867 domain-containing protein	2719988	Entomospira entomophilus	221	IPR032358	13..217
A0A1S9CAB3	unreviewed	DUF4867 domain-containing protein	1764958	Epulopiscium sp. AS2M-Bin001	226	IPR032358	19..222
A0A1S9C3M9	unreviewed	DUF4867 domain-containing protein	1764959	Epulopiscium sp. AS2M-Bin002	221	IPR032358	14..216
A0A1V2YDS4	unreviewed	DUF4867 domain-containing protein	1884656	Epulopiscium sp. Nuni2H_MBin001	220	IPR032358	13..215
A0A1V2LZY8	unreviewed	DUF4867 domain-containing protein	1710701	Epulopiscium sp. SCG-B11WGA-EpuloA1	221	IPR032358	13..216
A0A3B9FXK8	unreviewed	DUF4867 domain-containing protein	2049044	Erysipelotrichaceae bacterium	226	IPR032358	14..221
A0A3B9FYD2	unreviewed	DUF4867 domain-containing protein	2049044	Erysipelotrichaceae bacterium	192	IPR032358	16..188
A0A3C1U9Y4	unreviewed	DUF4867 domain-containing protein	2049044	Erysipelotrichaceae bacterium	225	IPR032358	17..221
A0A6A4V5E2	unreviewed	DUF4867 domain-containing protein	2049044	Erysipelotrichaceae bacterium	225	IPR032358	17..221
A0A7C6GV85	unreviewed	DUF4867 domain-containing protein	2049044	Erysipelotrichaceae bacterium	200	IPR032358	3..198
A0A927X5P4	unreviewed	DUF4867 domain-containing protein	2049044	Erysipelotrichaceae bacterium	202	IPR032358	2..198
A0A9D5RVD2	unreviewed	DUF4867 domain-containing protein	2049044	Erysipelotrichaceae bacterium	228	IPR032358	15..224
U5FAF0	unreviewed	DUF4867 domain-containing protein	552396	Erysipelotrichaceae bacterium 5_2_54FAA	220	IPR032358	15..210
A0A372YQI5	unreviewed	DUF4867 family protein	2302978	Erysipelotrichaceae bacterium AM07-35-1	220	IPR032358	15..210
A0A1M0D2U4	unreviewed	DUF4867 family protein	562	Escherichia coli	216	IPR032358	15..196
A0A7H9LMR2	unreviewed	DUF4867 family protein	562	Escherichia coli	211	IPR032358	10..191
A0A0H3MWE6	unreviewed	DUF4867 domain-containing protein	585057	Escherichia coli O7:K1 (strain IAI39 / ExPEC)	216	IPR032358	15..196
A0A944ANT5	unreviewed	Ureidoglycolate hydrolase	2831996	Eubacteriales bacterium	164	IPR032358	61..148
R5ZV30	unreviewed	DUF4867 domain-containing protein	1263077	Eubacterium eligens CAG:72	201	IPR032358	2..199
R6G189	unreviewed	DUF4867 domain-containing protein	1263078	Eubacterium hallii CAG:12	217	IPR032358	3..210
R6US52	unreviewed	DUF4867 domain-containing protein	1263079	Eubacterium rectale CAG:36	223	IPR032358	13..218
A0A1T4LDD3	unreviewed	DUF4867 domain-containing protein	42322	Eubacterium ruminantium	206	IPR032358	3..204
R6REC2	unreviewed	DUF4867 domain-containing protein	1263080	Eubacterium siraeum CAG:80	211	IPR032358	3..205
A0A349ASC2	unreviewed	DUF4867 domain-containing protein	142586	Eubacterium sp.	201	IPR032358	2..199
A0A350H5F2	unreviewed	DUF4867 domain-containing protein	142586	Eubacterium sp.	206	IPR032358	3..203
A0A350VHF6	unreviewed	DUF4867 domain-containing protein	142586	Eubacterium sp.	156	IPR032358	3..156
A0A350VHF7	unreviewed	DUF4867 domain-containing protein	142586	Eubacterium sp.	54	IPR032358	2..51
A0A350VI82	unreviewed	DUF4867 domain-containing protein	142586	Eubacterium sp.	187	IPR032358	13..176
A0A350VXL1	unreviewed	DUF4867 domain-containing protein	142586	Eubacterium sp.	211	IPR032358	3..207
A0A350WIS3	unreviewed	DUF4867 domain-containing protein	142586	Eubacterium sp.	223	IPR032358	13..218
A0A351RHD6	unreviewed	DUF4867 domain-containing protein	142586	Eubacterium sp.	201	IPR032358	2..199
A0A352T2U9	unreviewed	DUF4867 domain-containing protein	142586	Eubacterium sp.	213	IPR032358	3..208
A0A355TLE4	unreviewed	DUF4867 domain-containing protein	142586	Eubacterium sp.	205	IPR032358	3..202
A0A3B8UTM9	unreviewed	DUF4867 domain-containing protein	142586	Eubacterium sp.	213	IPR032358	3..208
A0A3C0MP78	unreviewed	DUF4867 domain-containing protein	142586	Eubacterium sp.	201	IPR032358	2..199
A0A3D1NIA7	unreviewed	DUF4867 domain-containing protein	142586	Eubacterium sp.	201	IPR032358	2..199
A0A3D2DKG6	unreviewed	DUF4867 domain-containing protein	142586	Eubacterium sp.	213	IPR032358	3..208
A0A3D5LW21	unreviewed	DUF4867 domain-containing protein	142586	Eubacterium sp.	222	IPR032358	3..220
A0A6N3UWQ4	unreviewed	DUF4867 domain-containing protein	142586	Eubacterium sp.	211	IPR032358	3..205
A0A1Q6MC28	unreviewed	DUF4867 domain-containing protein	1897001	Eubacterium sp. 36_13	203	IPR032358	3..200
A0A1Q6NFM6	unreviewed	DUF4867 domain-containing protein	1897002	Eubacterium sp. 38_16	217	IPR032358	3..210
A0A1Q6PCH1	unreviewed	DUF4867 domain-containing protein	1897003	Eubacterium sp. 41_20	205	IPR032358	3..202
A0A1Q6PJX8	unreviewed	DUF4867 domain-containing protein	1897003	Eubacterium sp. 41_20	223	IPR032358	13..218
A0A6N4AMZ0	unreviewed	DUF4867 domain-containing protein	1897004	Eubacterium sp. 45_250	211	IPR032358	3..205
A0A413P8L2	unreviewed	DUF4867 family protein	2292351	Eubacterium sp. AM49-13BH	201	IPR032358	2..199
A0A7X2M7M8	unreviewed	DUF4867 family protein	2584644	Eubacterium sp. BIOML-A2	205	IPR032358	3..202
R5L6N9	unreviewed	DUF4867 domain-containing protein	1262878	Eubacterium sp. CAG:115	212	IPR032358	3..205
R6K6E3	unreviewed	DUF4867 domain-containing protein	1262885	Eubacterium sp. CAG:248	213	IPR032358	3..208
R6L388	unreviewed	DUF4867 domain-containing protein	1262887	Eubacterium sp. CAG:252	213	IPR032358	3..209
R7H8V2	unreviewed	DUF4867 domain-containing protein	1262889	Eubacterium sp. CAG:38	206	IPR032358	3..201
R7ND39	unreviewed	DUF4867 domain-containing protein	1262892	Eubacterium sp. CAG:76	222	IPR032358	3..220
R5GQ92	unreviewed	DUF4867 domain-containing protein	1262893	Eubacterium sp. CAG:786	212	IPR032358	3..205
R5DZ85	unreviewed	DUF4867 domain-containing protein	1262895	Eubacterium sp. CAG:86	203	IPR032358	3..200
A0A1T4VW72	unreviewed	DUF4867 domain-containing protein	39495	Eubacterium uniforme	206	IPR032358	3..203
A0A4R4FDD9	unreviewed	DUF4867 family protein	1796622	Extibacter muris	205	IPR032358	3..203
A0A329TPW5	unreviewed	DUF4867 domain-containing protein	853	Faecalibacterium prausnitzii	224	IPR032358	16..219
A0A329U6T8	unreviewed	DUF4867 domain-containing protein	853	Faecalibacterium prausnitzii	224	IPR032358	16..219
A0A9E1F435	unreviewed	DUF4867 domain-containing protein	1971605	Faecalibacterium sp.	210	IPR032358	3..204
A0A1Y4TG43	unreviewed	DUF4867 domain-containing protein	1965550	Faecalibacterium sp. An121	222	IPR032358	14..217
R7IK30	unreviewed	DUF4867 domain-containing protein	1262897	Faecalibacterium sp. CAG:74	210	IPR032358	3..204
A0A1Q6PW62	unreviewed	DUF4867 domain-containing protein	1897005	Faecalibacterium sp. CAG:74_58_120	210	IPR032358	3..204
R6Q2M6	unreviewed	DUF4867 domain-containing protein	1262898	Faecalibacterium sp. CAG:82	224	IPR032358	16..219
A0A373NWT7	unreviewed	DUF4867 family protein	2293109	Faecalibacterium sp. OF04-11AC	223	IPR032358	16..218
A0A174DRH3	unreviewed	DUF4867 family protein	39482	Faecalicatena contorta	205	IPR032358	3..202
A0A316A1H7	unreviewed	DUF4867 family protein	39482	Faecalicatena contorta	205	IPR032358	3..202
A0A316A9E7	unreviewed	DUF4867 domain-containing protein	39482	Faecalicatena contorta	221	IPR032358	15..217
A0A2Y9BFS9	unreviewed	DUF4867 domain-containing protein	1544	Faecalicatena orotica	216	IPR032358	4..210
A0A2Y9BK04	unreviewed	DUF4867 family protein	1544	Faecalicatena orotica	213	IPR032358	4..207
A0A2Y9BMY3	unreviewed	DUF4867 family protein	1544	Faecalicatena orotica	205	IPR032358	3..202
A0A4R3JQ87	unreviewed	DUF4867 family protein	1912855	Faecalimonas umbilicata	203	IPR032358	2..200
A0A926HQ94	unreviewed	DUF4867 domain-containing protein	2763660	Feifania hominis	225	IPR032358	16..221
A0A1V6FI88	unreviewed	DUF4867 domain-containing protein	1852880	Firmicutes bacterium ADurb.Bin080	215	IPR032358	35..207
A0A1V5Q6R8	unreviewed	DUF4867 domain-containing protein	1852889	Firmicutes bacterium ADurb.Bin354	211	IPR032358	3..205
A0A416MJP4	unreviewed	DUF4867 family protein	2292181	Firmicutes bacterium AF25-13AC	205	IPR032358	3..202
A0A416CGD4	unreviewed	DUF4867 family protein	2292888	Firmicutes bacterium AF36-19BH	205	IPR032358	3..202
A0A373JAN2	unreviewed	DUF4867 family protein	2292890	Firmicutes bacterium AM10-47	205	IPR032358	3..202
A0A417FQ04	unreviewed	DUF4867 family protein	2292892	Firmicutes bacterium AM31-12AC	204	IPR032358	3..202
A0A374C0B5	unreviewed	DUF4867 family protein	2292894	Firmicutes bacterium AM41-5BH	204	IPR032358	3..202
A0A417BLG5	unreviewed	DUF4867 family protein	2292895	Firmicutes bacterium AM43-11BH	204	IPR032358	3..202
R5EKL2	unreviewed	DUF4867 domain-containing protein	1263000	Firmicutes bacterium CAG:110	220	IPR032358	16..213
R5IS57	unreviewed	DUF4867 domain-containing protein	1263002	Firmicutes bacterium CAG:124	209	IPR032358	3..204
R6H7T7	unreviewed	DUF4867 domain-containing protein	1263004	Firmicutes bacterium CAG:137	212	IPR032358	3..205
R5R189	unreviewed	DUF4867 domain-containing protein	1263008	Firmicutes bacterium CAG:194	206	IPR032358	3..202
R5Y1Y0	unreviewed	DUF4867 domain-containing protein	1263009	Firmicutes bacterium CAG:212	204	IPR032358	3..202
R6VLH3	unreviewed	DUF4867 domain-containing protein	1263010	Firmicutes bacterium CAG:227	205	IPR032358	3..202
R5GY98	unreviewed	DUF4867 domain-containing protein	1263012	Firmicutes bacterium CAG:24	205	IPR032358	3..202
A0A1Q6RD27	unreviewed	DUF4867 domain-containing protein	1897032	Firmicutes bacterium CAG:24053_14	203	IPR032358	3..201
R6RXR7	unreviewed	DUF4867 domain-containing protein	1263022	Firmicutes bacterium CAG:424	205	IPR032358	3..202
R6PPJ2	unreviewed	DUF4867 domain-containing protein	1263025	Firmicutes bacterium CAG:466	212	IPR032358	3..206
R7A0A6	unreviewed	DUF4867 domain-containing protein	1263027	Firmicutes bacterium CAG:534	207	IPR032358	3..203
R6EMG8	unreviewed	DUF4867 domain-containing protein	1262994	Firmicutes bacterium CAG:65	213	IPR032358	3..209
R5CQ45	unreviewed	DUF4867 domain-containing protein	1262993	Firmicutes bacterium CAG:791	212	IPR032358	3..206
R7BNL6	unreviewed	DUF4867 domain-containing protein	1262991	Firmicutes bacterium CAG:882	211	IPR032358	3..207
R7N6V9	unreviewed	DUF4867 domain-containing protein	1262988	Firmicutes bacterium CAG:95	205	IPR032358	3..203
A0A1Q6QDM6	unreviewed	DUF4867 domain-containing protein	1897037	Firmicutes bacterium CAG_194_44_15	206	IPR032358	3..202
A0A1F9ZRE8	unreviewed	DUF4867 domain-containing protein	1798011	Firmicutes bacterium GWF2_51_9	222	IPR032358	14..218
A0A2N2E4A5	unreviewed	DUF4867 domain-containing protein	2013771	Firmicutes bacterium HGW-Firmicutes-10	225	IPR032358	17..221
A0A2N2CQ97	unreviewed	DUF4867 domain-containing protein	2013777	Firmicutes bacterium HGW-Firmicutes-16	211	IPR032358	3..205
A0A2N2CHU9	unreviewed	DUF4867 domain-containing protein	2013780	Firmicutes bacterium HGW-Firmicutes-19	225	IPR032358	17..221
A0A396PUI7	unreviewed	DUF4867 family protein	2292900	Firmicutes bacterium OM07-11	204	IPR032358	3..202
A0A417L550	unreviewed	DUF4867 family protein	2292898	Firmicutes bacterium TM09-10	205	IPR032358	3..202
A0A174GGS6	unreviewed	DUF4867 domain-containing protein	1150298	Fusicatenibacter saccharivorans	205	IPR032358	3..202
A0A848C2V3	unreviewed	DUF4867 family protein	2725304	Fusobacterium sp. FSA-380-WT-3A	222	IPR032358	13..218
A0A1T4XW61	unreviewed	DUF4867 domain-containing protein	745368	Gemmiger formicilis	208	IPR032358	3..206
A0A1Y4TIX4	unreviewed	DUF4867 domain-containing protein	1965549	Gemmiger sp. An120	211	IPR032358	3..205
A0A1Y3S440	unreviewed	DUF4867 domain-containing protein	1965662	Gemmiger sp. An87	213	IPR032358	3..207
A0A7C3E6N9	unreviewed	DUF4867 family protein	215591	Gracilinema caldarium	227	IPR032358	19..222
F8EZH3	unreviewed	DUF4867 domain-containing protein	744872	Gracilinema caldarium (strain ATCC 51460 / DSM 7334 / H1)	227	IPR032358	18..222
A0A1N6XHF5	unreviewed	DUF4867 domain-containing protein	56779	Halanaerobium kushneri	223	IPR032358	19..218
A0A4R6S7S2	unreviewed	DUF4867 domain-containing protein	43595	Halanaerobium saccharolyticum	223	IPR032358	19..219
M5DZL0	unreviewed	DUF4867 domain-containing protein	1293054	Halanaerobium saccharolyticum subsp. saccharolyticum DSM 6643	237	IPR032358	34..233
A0A368X247	unreviewed	DUF4867 domain-containing protein	2183914	Halanaerobium sp. ST460_2HS_T2	223	IPR032358	19..218
A0A1H0H8Y6	unreviewed	DUF4867 domain-containing protein	240303	Halobacillus aidingensis	228	IPR032358	14..214
A0A511WTK5	unreviewed	DUF4867 domain-containing protein	360184	Halobacillus faecis	228	IPR032358	14..214
A0A845DTY9	unreviewed	DUF4867 domain-containing protein	45668	Halobacillus litoralis	228	IPR032358	14..214
A0A845F8F5	unreviewed	DUF4867 domain-containing protein	45668	Halobacillus litoralis	228	IPR032358	14..214
A0A1M6M5X5	unreviewed	DUF4867 domain-containing protein	1121950	Hespellia stercorisuis DSM 15480	204	IPR032358	3..202
K1S8C1	unreviewed	Uncharacterized protein	408170	human gut metagenome	169	IPR032358	3..167
K1SBX7	unreviewed	Uncharacterized protein	408170	human gut metagenome	55	IPR032358	19..54
K1SE99	unreviewed	DUF4867 domain-containing protein	408170	human gut metagenome	170	IPR032358	1..164
K1ULR3	unreviewed	DUF4867 domain-containing protein	408170	human gut metagenome	193	IPR032358	3..191
A0A2V3Y023	unreviewed	DUF4867 domain-containing protein	1096246	Hungatella effluvii	211	IPR032358	5..205
A0A174E3Z2	unreviewed	DUF4867 family protein	154046	Hungatella hathewayi	211	IPR032358	5..205
A0A174WD07	unreviewed	DUF4867 family protein	154046	Hungatella hathewayi	207	IPR032358	5..205
A0A374PGI9	unreviewed	DUF4867 family protein	154046	Hungatella hathewayi	211	IPR032358	5..205
A0A3E2WXC7	unreviewed	DUF4867 family protein	154046	Hungatella hathewayi	205	IPR032358	3..202
A0A3E2WZW2	unreviewed	DUF4867 family protein	154046	Hungatella hathewayi	219	IPR032358	4..210
A0A3E3DGV5	unreviewed	DUF4867 family protein	154046	Hungatella hathewayi	211	IPR032358	5..205
A0A413LRW0	unreviewed	DUF4867 family protein	154046	Hungatella hathewayi	207	IPR032358	5..205
A0A413WWQ0	unreviewed	DUF4867 family protein	154046	Hungatella hathewayi	207	IPR032358	5..205
A0A6N3I1C1	unreviewed	DUF4867 family protein	154046	Hungatella hathewayi	211	IPR032358	5..205
D3ANH9	unreviewed	DUF4867 domain-containing protein	566550	Hungatella hathewayi DSM 13479	207	IPR032358	5..205
G5IK00	unreviewed	DUF4867 domain-containing protein	742737	Hungatella hathewayi WAL-18680	228	IPR032358	18..221
A0A844JBT3	unreviewed	DUF4867 domain-containing protein	2613924	Hungatella sp.	208	IPR032358	5..206
A0A2S6HT24	unreviewed	DUF4867 domain-containing protein	384636	Hungatella xylanolytica	208	IPR032358	5..206
A0A328UED1	unreviewed	DUF4867 domain-containing protein	2764322	Hydrogeniiclostridium mannosilyticum	208	IPR032358	3..206
A0A8A7KPN2	unreviewed	DUF4867 domain-containing protein	2682810	Iocasia fonsfrigidae	222	IPR032358	14..217
A0A4R5XIS9	unreviewed	DUF4867 family protein	2552189	Jeotgalibacillus sp. S-D1	229	IPR032358	15..214
A0A4R1R4E8	unreviewed	DUF4867 family protein	1469948	Kineothrix alysoides	205	IPR032358	3..203
A0A5R9QP16	unreviewed	DUF4867 family protein	2570926	Labilibacter sediminis	166	IPR032358	64..160
A0A352P789	unreviewed	DUF4867 domain-containing protein	2028282	Lachnoclostridium sp.	208	IPR032358	5..206
A0A355PVA7	unreviewed	DUF4867 domain-containing protein	2028282	Lachnoclostridium sp.	205	IPR032358	3..203
A0A3D1FMV2	unreviewed	DUF4867 domain-containing protein	2028282	Lachnoclostridium sp.	208	IPR032358	6..206
A0A1Y4RY28	unreviewed	DUF4867 domain-containing protein	1965555	Lachnoclostridium sp. An131	205	IPR032358	2..201
A0A1Y4RJZ9	unreviewed	DUF4867 domain-containing protein	1965560	Lachnoclostridium sp. An138	205	IPR032358	2..201
A0A1Y4NK88	unreviewed	DUF4867 domain-containing protein	1965569	Lachnoclostridium sp. An169	204	IPR032358	3..202
A0A1Y4IGN6	unreviewed	DUF4867 domain-containing protein	1965583	Lachnoclostridium sp. An196	209	IPR032358	3..202
A0A1C7GA01	unreviewed	DUF4867 domain-containing protein	1834196	Lachnoclostridium sp. YL32	221	IPR032358	13..216
A0A1C7GFG5	unreviewed	DUF4867 domain-containing protein	1834196	Lachnoclostridium sp. YL32	207	IPR032358	6..205
A0A174Z2X3	unreviewed	DUF4867 family protein	39485	Lachnospira eligens	201	IPR032358	2..199
A0A175A4Z9	unreviewed	DUF4867 family protein	39485	Lachnospira eligens	201	IPR032358	2..199
A0A413YWF9	unreviewed	DUF4867 family protein	39485	Lachnospira eligens	201	IPR032358	2..199
A0A7C9HAM3	unreviewed	DUF4867 family protein	39485	Lachnospira eligens	201	IPR032358	2..199
C4Z4E5	unreviewed	DUF4867 family protein	515620	Lachnospira eligens (strain ATCC 27750 / DSM 3376 / VPI C15-48 / C15-B4)	201	IPR032358	2..199
A0A174LZP3	unreviewed	DUF4867 domain-containing protein	28052	Lachnospira pectinoschiza	222	IPR032358	3..220
A0A9E0AKF3	unreviewed	DUF4867 domain-containing protein	2049031	Lachnospira sp.	203	IPR032358	4..201
A0A9E0BB50	unreviewed	DUF4867 domain-containing protein	2049031	Lachnospira sp.	222	IPR032358	3..220
A0A1T5CB02	unreviewed	DUF4867 domain-containing protein	1898203	Lachnospiraceae bacterium	208	IPR032358	3..206
A0A239REV0	unreviewed	DUF4867 domain-containing protein	1898203	Lachnospiraceae bacterium	206	IPR032358	3..204
A0A2G3PW82	unreviewed	DUF4867 domain-containing protein	1898203	Lachnospiraceae bacterium	206	IPR032358	3..204
A0A316M765	unreviewed	DUF4867 domain-containing protein	1898203	Lachnospiraceae bacterium	74	IPR032358	1..72
A0A316MPJ3	unreviewed	DUF4867 domain-containing protein	1898203	Lachnospiraceae bacterium	205	IPR032358	3..203
A0A348N613	unreviewed	DUF4867 domain-containing protein	1898203	Lachnospiraceae bacterium	237	IPR032358	13..232
A0A349YGN1	unreviewed	DUF4867 domain-containing protein	1898203	Lachnospiraceae bacterium	212	IPR032358	3..205
A0A350VCD7	unreviewed	DUF4867 domain-containing protein	1898203	Lachnospiraceae bacterium	196	IPR032358	3..196
A0A350VFJ6	unreviewed	Ureidoglycolate hydrolase	1898203	Lachnospiraceae bacterium	162	IPR032358	64..146
A0A351TR75	unreviewed	DUF4867 domain-containing protein	1898203	Lachnospiraceae bacterium	218	IPR032358	3..213
A0A351VE42	unreviewed	DUF4867 domain-containing protein	1898203	Lachnospiraceae bacterium	207	IPR032358	3..203
A0A352SJG7	unreviewed	DUF4867 domain-containing protein	1898203	Lachnospiraceae bacterium	207	IPR032358	3..204
A0A352WEA9	unreviewed	DUF4867 domain-containing protein	1898203	Lachnospiraceae bacterium	248	IPR032358	15..243
A0A352WEH0	unreviewed	DUF4867 domain-containing protein	1898203	Lachnospiraceae bacterium	214	IPR032358	3..207
A0A354IBW2	unreviewed	DUF4867 domain-containing protein	1898203	Lachnospiraceae bacterium	212	IPR032358	3..206
A0A355W5U3	unreviewed	DUF4867 domain-containing protein	1898203	Lachnospiraceae bacterium	213	IPR032358	3..209
A0A3B8S774	unreviewed	DUF4867 domain-containing protein	1898203	Lachnospiraceae bacterium	207	IPR032358	4..205
A0A3B8Y5F7	unreviewed	DUF4867 domain-containing protein	1898203	Lachnospiraceae bacterium	206	IPR032358	3..203
A0A3B9MVY4	unreviewed	DUF4867 domain-containing protein	1898203	Lachnospiraceae bacterium	211	IPR032358	3..205
A0A3C0HYG3	unreviewed	DUF4867 domain-containing protein	1898203	Lachnospiraceae bacterium	205	IPR032358	3..202
A0A3C0P0K3	unreviewed	DUF4867 domain-containing protein	1898203	Lachnospiraceae bacterium	211	IPR032358	3..206
A0A3C1MHG3	unreviewed	DUF4867 domain-containing protein	1898203	Lachnospiraceae bacterium	248	IPR032358	15..243
A0A3D0DMT7	unreviewed	DUF4867 domain-containing protein	1898203	Lachnospiraceae bacterium	144	IPR032358	3..143
A0A3D0HLD9	unreviewed	DUF4867 domain-containing protein	1898203	Lachnospiraceae bacterium	111	IPR032358	3..111
A0A3D1E8G1	unreviewed	DUF4867 domain-containing protein	1898203	Lachnospiraceae bacterium	176	IPR032358	3..175
A0A3D1LRR7	unreviewed	DUF4867 domain-containing protein	1898203	Lachnospiraceae bacterium	109	IPR032358	3..109
A0A3D1YB55	unreviewed	DUF4867 domain-containing protein	1898203	Lachnospiraceae bacterium	205	IPR032358	3..203
A0A3D2G7Y9	unreviewed	DUF4867 domain-containing protein	1898203	Lachnospiraceae bacterium	206	IPR032358	3..203
A0A3D2I7C5	unreviewed	DUF4867 domain-containing protein	1898203	Lachnospiraceae bacterium	207	IPR032358	3..204
A0A3D2JJI8	unreviewed	DUF4867 domain-containing protein	1898203	Lachnospiraceae bacterium	206	IPR032358	3..203
A0A3D3S196	unreviewed	DUF4867 domain-containing protein	1898203	Lachnospiraceae bacterium	205	IPR032358	3..202
A0A3D4X6C6	unreviewed	DUF4867 domain-containing protein	1898203	Lachnospiraceae bacterium	211	IPR032358	3..205
A0A3D5TBH3	unreviewed	DUF4867 domain-containing protein	1898203	Lachnospiraceae bacterium	206	IPR032358	3..202
A0A3D5WMV6	unreviewed	DUF4867 domain-containing protein	1898203	Lachnospiraceae bacterium	213	IPR032358	3..206
A0A425WHX2	unreviewed	DUF4867 family protein	1898203	Lachnospiraceae bacterium	212	IPR032358	3..206
A0A6L9GW16	unreviewed	DUF4867 family protein	1898203	Lachnospiraceae bacterium	205	IPR032358	3..202
A0A7U9N943	unreviewed	DUF4867 domain-containing protein	1898203	Lachnospiraceae bacterium	207	IPR032358	3..203
A0A7U9NBF7	unreviewed	DUF4867 domain-containing protein	1898203	Lachnospiraceae bacterium	205	IPR032358	3..203
A0A7U9QVZ2	unreviewed	DUF4867 domain-containing protein	1898203	Lachnospiraceae bacterium	229	IPR032358	27..227
A0A7U9R0K4	unreviewed	DUF4867 domain-containing protein	1898203	Lachnospiraceae bacterium	213	IPR032358	11..211
A0A7U9RGR5	unreviewed	DUF4867 domain-containing protein	1898203	Lachnospiraceae bacterium	205	IPR032358	3..203
A0A7U9SCN1	unreviewed	DUF4867 domain-containing protein	1898203	Lachnospiraceae bacterium	205	IPR032358	3..203
A0A7X5CGF0	unreviewed	DUF4867 domain-containing protein	1898203	Lachnospiraceae bacterium	205	IPR032358	3..203
A0A7X5E5B4	unreviewed	DUF4867 domain-containing protein	1898203	Lachnospiraceae bacterium	203	IPR032358	2..201
A0A7X5EFL1	unreviewed	DUF4867 domain-containing protein	1898203	Lachnospiraceae bacterium	205	IPR032358	3..202
A0A927T766	unreviewed	DUF4867 domain-containing protein	1898203	Lachnospiraceae bacterium	211	IPR032358	3..205
A0A927TA83	unreviewed	DUF4867 domain-containing protein	1898203	Lachnospiraceae bacterium	210	IPR032358	3..203
A0A927UMD6	unreviewed	DUF4867 domain-containing protein	1898203	Lachnospiraceae bacterium	206	IPR032358	3..203
A0A927UTB7	unreviewed	DUF4867 domain-containing protein	1898203	Lachnospiraceae bacterium	206	IPR032358	3..203
A0A939R7H5	unreviewed	DUF4867 domain-containing protein	1898203	Lachnospiraceae bacterium	206	IPR032358	3..204
A0A939VQD1	unreviewed	DUF4867 domain-containing protein	1898203	Lachnospiraceae bacterium	214	IPR032358	3..210
A0A939XCK2	unreviewed	DUF4867 domain-containing protein	1898203	Lachnospiraceae bacterium	206	IPR032358	3..204
A0A939ZDC4	unreviewed	DUF4867 domain-containing protein	1898203	Lachnospiraceae bacterium	211	IPR032358	5..206
A0A939ZIR4	unreviewed	DUF4867 domain-containing protein	1898203	Lachnospiraceae bacterium	211	IPR032358	3..205
A0A940ALC9	unreviewed	DUF4867 domain-containing protein	1898203	Lachnospiraceae bacterium	214	IPR032358	5..208
A0A943PRX8	unreviewed	DUF4867 domain-containing protein	1898203	Lachnospiraceae bacterium	203	IPR032358	2..200
A0A943UXS0	unreviewed	DUF4867 domain-containing protein	1898203	Lachnospiraceae bacterium	204	IPR032358	3..201
A0A944FU46	unreviewed	DUF4867 domain-containing protein	1898203	Lachnospiraceae bacterium	205	IPR032358	3..202
A0A9E1GQ10	unreviewed	DUF4867 domain-containing protein	1898203	Lachnospiraceae bacterium	206	IPR032358	3..203
F7JL20	unreviewed	DUF4867 domain-containing protein	658655	Lachnospiraceae bacterium 1_4_56FAA	205	IPR032358	3..203
F7JY29	unreviewed	DUF4867 domain-containing protein	658082	Lachnospiraceae bacterium 2_1_58FAA	204	IPR032358	3..201
F7K2Z5	unreviewed	DUF4867 domain-containing protein	658086	Lachnospiraceae bacterium 3_1_57FAA_CT1	206	IPR032358	3..203
F7KVZ1	unreviewed	DUF4867 domain-containing protein	658085	Lachnospiraceae bacterium 5_1_57FAA	205	IPR032358	3..203
E9RZF3	unreviewed	DUF4867 domain-containing protein	658656	Lachnospiraceae bacterium 6_1_37FAA	203	IPR032358	2..200
F3AQ21	unreviewed	DUF4867 domain-containing protein	658088	Lachnospiraceae bacterium 9_1_43BFAA	203	IPR032358	2..200
A0A1H6SR25	unreviewed	DUF4867 domain-containing protein	1520821	Lachnospiraceae bacterium A10	224	IPR032358	15..219
A0A415W4T7	unreviewed	DUF4867 family protein	2292903	Lachnospiraceae bacterium AM21-21	39	IPR032358	3..36
A0A372UEG6	unreviewed	DUF4867 family protein	2302974	Lachnospiraceae bacterium AM25-17	203	IPR032358	2..200
A0A417JY60	unreviewed	DUF4867 family protein	2292906	Lachnospiraceae bacterium AM26-1LB	39	IPR032358	3..36
A0A3A6EUN1	unreviewed	DUF4867 family protein	2302965	Lachnospiraceae bacterium AM40-2BH	205	IPR032358	3..203
A0A416JZW7	unreviewed	DUF4867 family protein	2292271	Lachnospiraceae bacterium AM48-27BH	205	IPR032358	3..203
R6FHS0	unreviewed	DUF4867 domain-containing protein	1262985	Lachnospiraceae bacterium CAG:215	205	IPR032358	3..203
A0A1G8TFB8	unreviewed	DUF4867 domain-containing protein	1200749	Lachnospiraceae bacterium G41	205	IPR032358	3..203
W3ANB2	unreviewed	DUF4867 domain-containing protein	1165092	Lachnospiraceae bacterium JC7	223	IPR032358	16..218
A0A1I4HPI7	unreviewed	DUF4867 domain-containing protein	1855374	Lachnospiraceae bacterium KH1T2	214	IPR032358	3..207
A0A7U6QJY5	unreviewed	DUF4867 domain-containing protein	2093742	Lachnospiraceae bacterium KM106-2	208	IPR032358	5..205
R9K7T6	unreviewed	DUF4867 domain-containing protein	1235792	Lachnospiraceae bacterium M18-1	205	IPR032358	3..202
R9MJ82	unreviewed	DUF4867 domain-containing protein	1235799	Lachnospiraceae bacterium MD308	207	IPR032358	3..203
A0A1H8ZQG5	unreviewed	DUF4867 domain-containing protein	1520823	Lachnospiraceae bacterium NE2001	206	IPR032358	3..204
A0A1H3W011	unreviewed	DUF4867 domain-containing protein	877406	Lachnospiraceae bacterium NK3A20	215	IPR032358	5..206
A0A1I3A5H7	unreviewed	DUF4867 domain-containing protein	1855376	Lachnospiraceae bacterium NLAE-zl-G231	206	IPR032358	3..203
A0A396QJS6	unreviewed	DUF4867 family protein	2292273	Lachnospiraceae bacterium OF09-33XD	206	IPR032358	3..203
A0A417U6H4	unreviewed	DUF4867 family protein	2292272	Lachnospiraceae bacterium OM04-12BH	206	IPR032358	3..202
A0A3A6G2G6	unreviewed	DUF4867 family protein	2302966	Lachnospiraceae bacterium TM07-2AC	204	IPR032358	3..201
A0A1G5F8S5	unreviewed	DUF4867 domain-containing protein	1520825	Lachnospiraceae bacterium XPB1003	211	IPR032358	3..205
A0A1G4VCB4	unreviewed	DUF4867 domain-containing protein	1520828	Lachnospiraceae bacterium YSD2013	214	IPR032358	3..210
A0A419T4Q4	unreviewed	DUF4867 domain-containing protein	94868	Lacrimispora algidixylanolytica	208	IPR032358	6..206
A0A084JQV6	unreviewed	DUF4867 domain-containing protein	29354	Lacrimispora celerecrescens	208	IPR032358	5..206
D9R8Y4	unreviewed	DUF4867 domain-containing protein	610130	Lacrimispora saccharolytica (strain ATCC 35040 / DSM 2544 / NRCC 2533 / WM1)	208	IPR032358	5..206
A0A806EXP4	unreviewed	DUF4867 family protein	998820	Lacticaseibacillus casei (strain BD-II)	226	IPR032358	16..218
K6QTN7	unreviewed	DUF4867 domain-containing protein	1051651	Lacticaseibacillus casei 21/1	226	IPR032358	16..218
A0A0E2BTH5	unreviewed	DUF4867 family protein	1051653	Lacticaseibacillus casei A2-362	226	IPR032358	16..218
A0A4Q1TUJ6	unreviewed	DUF4867 domain-containing protein	2100821	Lacticaseibacillus chiayiensis	226	IPR032358	16..218
A0A0E2LWT4	unreviewed	DUF4867 family protein	1597	Lacticaseibacillus paracasei	226	IPR032358	16..218
A0A1V0Q5F2	unreviewed	DUF4867 family protein	1597	Lacticaseibacillus paracasei	226	IPR032358	16..218
A0A422LMV1	unreviewed	Uncharacterized protein	1597	Lacticaseibacillus paracasei	226	IPR032358	16..218
A0A422LQM7	unreviewed	Uncharacterized protein	1597	Lacticaseibacillus paracasei	226	IPR032358	16..218
A0A422M157	unreviewed	DUF4867 family protein	1597	Lacticaseibacillus paracasei	226	IPR032358	16..218
A0A5Q8BSK0	unreviewed	DUF4867 family protein	1597	Lacticaseibacillus paracasei	226	IPR032358	16..218
A0A7M1BY48	unreviewed	DUF4867 family protein	1597	Lacticaseibacillus paracasei	226	IPR032358	16..218
K6SFJ0	unreviewed	DUF4867 family protein	1597	Lacticaseibacillus paracasei	226	IPR032358	16..218
Q03BA6	unreviewed	DUF4867 family protein	321967	Lacticaseibacillus paracasei (strain ATCC 334 / BCRC 17002 / CCUG 31169 / CIP 107868 / KCTC 3260 / NRRL B-441)	226	IPR032358	16..218
A0A806L776	unreviewed	DUF4867 family protein	1446494	Lacticaseibacillus paracasei N1115	226	IPR032358	16..218
A0A0C9QDQ2	unreviewed	DUF4867 domain-containing protein	1435038	Lacticaseibacillus paracasei NRIC 0644	226	IPR032358	16..218
A0A829TDX4	unreviewed	DUF4867 domain-containing protein	1435040	Lacticaseibacillus paracasei NRIC 1981	226	IPR032358	16..218
A0A6B8YVT6	unreviewed	DUF4867 domain-containing protein	47714	Lacticaseibacillus paracasei subsp. paracasei	226	IPR032358	16..218
A0A826HYE7	unreviewed	DUF4867 family protein	537973	Lacticaseibacillus paracasei subsp. paracasei 8700:2	226	IPR032358	16..218
C2FDI7	unreviewed	DUF4867 family protein	525337	Lacticaseibacillus paracasei subsp. paracasei ATCC 25302 = DSM 5622 = JCM 8130	226	IPR032358	16..218
A0A8E0IIM3	unreviewed	DUF4867 family protein	1256202	Lacticaseibacillus paracasei subsp. paracasei CNCM I-4270	226	IPR032358	16..218
A0A8E0I6Z6	unreviewed	DUF4867 family protein	1256218	Lacticaseibacillus paracasei subsp. paracasei Lpp122	226	IPR032358	16..218
S2R2H9	unreviewed	DUF4867 domain-containing protein	1256206	Lacticaseibacillus paracasei subsp. paracasei Lpp126	90	IPR032358	2..82
A0A829GM80	unreviewed	DUF4867 family protein	1256204	Lacticaseibacillus paracasei subsp. paracasei Lpp14	226	IPR032358	16..218
S2NTP0	unreviewed	DUF4867 family protein	1256225	Lacticaseibacillus paracasei subsp. paracasei Lpp225	226	IPR032358	16..218
A0A8E0III7	unreviewed	DUF4867 family protein	1256200	Lacticaseibacillus paracasei subsp. paracasei Lpp7	184	IPR032358	6..176
A0A8E0IT28	unreviewed	Uncharacterized protein	1256207	Lacticaseibacillus paracasei subsp. paracasei Lpp71	107	IPR032358	16..107
A0A829GX45	unreviewed	DUF4867 family protein	1256229	Lacticaseibacillus paracasei subsp. tolerans Lpl14	226	IPR032358	16..218
A0A249DB90	unreviewed	DUF4867 domain-containing protein	47715	Lacticaseibacillus rhamnosus	226	IPR032358	16..218
A0A508YNV1	unreviewed	DUF4867 family protein	47715	Lacticaseibacillus rhamnosus	226	IPR032358	16..218
A0A7Y7UIJ5	unreviewed	DUF4867 family protein	47715	Lacticaseibacillus rhamnosus	226	IPR032358	16..218
A0A873ZEK1	unreviewed	DUF4867 family protein	47715	Lacticaseibacillus rhamnosus	226	IPR032358	16..218
A0A7S7FNM7	unreviewed	DUF4867 family protein	568703	Lacticaseibacillus rhamnosus (strain ATCC 53103 / LMG 18243 / GG)	226	IPR032358	16..218
C2K1B1	unreviewed	DUF4867 family protein	525361	Lacticaseibacillus rhamnosus (strain LMS2-1)	226	IPR032358	16..218
A0A249N7T9	unreviewed	DUF4867 domain-containing protein	1380361	Lacticaseibacillus rhamnosus DSM 14870	226	IPR032358	16..218
K8QQN0	unreviewed	DUF4867 domain-containing protein	1203258	Lacticaseibacillus rhamnosus LRHMDP2	226	IPR032358	16..218
F3MY66	unreviewed	DUF4867 domain-containing protein	947828	Lacticaseibacillus rhamnosus MTCC 5462	131	IPR032358	2..123
A0A0R2MPJ6	unreviewed	DUF4867 domain-containing protein	1293598	Lacticaseibacillus saniviri JCM 17471 = DSM 24301	223	IPR032358	16..214
A0A5R8LLA2	unreviewed	DUF4867 family protein	57037	Lacticaseibacillus zeae	226	IPR032358	16..218
A0A5R8LU23	unreviewed	DUF4867 family protein	57037	Lacticaseibacillus zeae	226	IPR032358	16..218
A0A0R1ETR2	unreviewed	DUF4867 domain-containing protein	1423816	Lacticaseibacillus zeae DSM 20178 = KCTC 3804	226	IPR032358	16..218
A0A2I9DQ08	unreviewed	DUF4867 domain-containing protein	60520	Lactiplantibacillus paraplantarum	218	IPR032358	15..212
A0A2S9VVI5	unreviewed	DUF4867 domain-containing protein	1589	Lactiplantibacillus pentosus	217	IPR032358	14..212
A0A2S9VXW2	unreviewed	DUF4867 domain-containing protein	1589	Lactiplantibacillus pentosus	217	IPR032358	14..212
A0A843QTC9	unreviewed	DUF4867 domain-containing protein	1589	Lactiplantibacillus pentosus	217	IPR032358	14..212
G0M5Y4	unreviewed	DUF4867 domain-containing protein	1042160	Lactiplantibacillus pentosus IG1	217	IPR032358	14..212
F6IX56	unreviewed	Conserved protein	1028490	Lactiplantibacillus pentosus MP-10	217	IPR032358	14..212
A0A2S3U868	unreviewed	DUF4867 domain-containing protein	337330	Lactiplantibacillus plantarum subsp. plantarum	125	IPR032358	2..120
A0A0H0YKM7	unreviewed	DUF4867 family protein	1582	Lactobacillus casei	226	IPR032358	16..218
A0A1Q9MP37	unreviewed	DUF4867 family protein	1582	Lactobacillus casei	226	IPR032358	16..218
A0A510WIY5	unreviewed	DUF4867 domain-containing protein	1582	Lactobacillus casei	226	IPR032358	16..218
A0A5R8LFH8	unreviewed	DUF4867 family protein	1582	Lactobacillus casei	226	IPR032358	16..218
A0A6L3UL28	unreviewed	DUF4867 family protein	1582	Lactobacillus casei	226	IPR032358	16..218
A0A2M9WKM5	unreviewed	DUF4867 domain-containing protein	47770	Lactobacillus crispatus	209	IPR032358	16..207
A0A4Q7DV34	unreviewed	DUF4867 family protein	1584	Lactobacillus delbrueckii	223	IPR032358	16..215
A0A4Q1Q452	unreviewed	DUF4867 family protein	1585	Lactobacillus delbrueckii subsp. bulgaricus	223	IPR032358	16..215
A0A4Y3JSR0	unreviewed	DUF4867 domain-containing protein	83684	Lactobacillus delbrueckii subsp. delbrueckii	223	IPR032358	16..215
A0A0L0RHE0	unreviewed	DUF4867 family protein	249265	Lactobacillus delbrueckii subsp. indicus	223	IPR032358	17..215
A0A5R9DIC7	unreviewed	DUF4867 family protein	29397	Lactobacillus delbrueckii subsp. lactis	223	IPR032358	16..215
F0HUR9	unreviewed	DUF4867 family protein	888027	Lactobacillus delbrueckii subsp. lactis DSM 20072	223	IPR032358	16..215
A0A844FMW8	unreviewed	DUF4867 family protein	420645	Lactobacillus equicursoris	223	IPR032358	16..216
K0NV62	unreviewed	DUF4867 domain-containing protein	1293597	Lactobacillus equicursoris DSM 19284 = JCM 14600 = CIP 110162	223	IPR032358	16..216
A0A133PBU0	unreviewed	DUF4867 domain-containing protein	1596	Lactobacillus gasseri	226	IPR032358	16..218
A0A805YT40	unreviewed	DUF4867 family protein	324831	Lactobacillus gasseri (strain ATCC 33323 / DSM 20243 / BCRC 14619 / CIP 102991 / JCM 1131 / KCTC 3163 / NCIMB 11718 / NCTC 13722 / AM63)	226	IPR032358	16..218
D1YGN2	unreviewed	DUF4867 domain-containing protein	679196	Lactobacillus gasseri 224-1	226	IPR032358	16..218
A0A249NK58	unreviewed	DUF4867 domain-containing protein	1380360	Lactobacillus gasseri DSM 14869	226	IPR032358	16..218
A0A087QC49	unreviewed	DUF4867 family protein	575604	Lactobacillus gasseri SV-16A-US	226	IPR032358	16..218
C8PCS1	unreviewed	DUF4867 domain-containing protein	525328	Lactobacillus iners DSM 13335	225	IPR032358	16..217
E1NV91	unreviewed	DUF4867 domain-containing protein	879297	Lactobacillus iners LactinV 01V1-a	225	IPR032358	16..217
A0A346MSA8	unreviewed	DUF4867 family protein	33959	Lactobacillus johnsonii	226	IPR032358	16..218
A0A4Z0GFT2	unreviewed	DUF4867 family protein	33959	Lactobacillus johnsonii	226	IPR032358	16..218
D0R207	unreviewed	DUF4867 family protein	633699	Lactobacillus johnsonii (strain FI9785)	226	IPR032358	16..218
C2E7Q3	unreviewed	DUF4867 domain-containing protein	525330	Lactobacillus johnsonii ATCC 33200	226	IPR032358	16..218
A0A2Z6Q0A2	unreviewed	DUF4867 family protein	2107999	Lactobacillus paragasseri	226	IPR032358	16..218
A0A6B2FZP4	unreviewed	DUF4867 family protein	2107999	Lactobacillus paragasseri	226	IPR032358	16..218
A0A8E3ZY36	unreviewed	DUF4867 family protein	2107999	Lactobacillus paragasseri	226	IPR032358	16..218
A0A920WT21	unreviewed	DUF4867 family protein	1591	Lactobacillus sp.	226	IPR032358	16..218
A0A1F1QU00	unreviewed	DUF4867 domain-containing protein	1581136	Lactobacillus sp. HMSC08B12	223	IPR032358	16..215
A0A6P1EQ51	unreviewed	DUF4867 family protein	2690380	Lactobacillus sp. JM1	226	IPR032358	16..218
A0A1M4TYY8	unreviewed	DUF4867 domain-containing protein	1122155	Lactonifactor longoviformis DSM 17459	205	IPR032358	3..202
A0A6N7SVL4	unreviewed	DUF4867 family protein	2584660	Lactonifactor sp. BIOML-A7	205	IPR032358	3..202
A0A1B2A7Q5	unreviewed	DUF4867 domain-containing protein	28038	Latilactobacillus curvatus	224	IPR032358	16..216
A0A385AEB9	unreviewed	DUF4867 family protein	28038	Latilactobacillus curvatus	224	IPR032358	16..216
A0A2N9DVW7	unreviewed	DUF4867 domain-containing protein	164393	Latilactobacillus fuchuensis	225	IPR032358	15..217
A0A0R1RQ75	unreviewed	DUF4867 domain-containing protein	1423747	Latilactobacillus fuchuensis DSM 14340 = JCM 11249	225	IPR032358	15..217
A0A8J6JNL7	unreviewed	DUF4867 family protein	2763052	Lawsonibacter faecis	216	IPR032358	3..205
F5Y9V4	unreviewed	DUF4867 domain-containing protein	545695	Leadbettera azotonutricia (strain ATCC BAA-888 / DSM 13862 / ZAS-9)	211	IPR032358	4..204
A0A847G7W7	unreviewed	DUF4867 family protein	2699749	Leptolinea sp.	226	IPR032358	16..220
A0A960U6F6	unreviewed	DUF4867 family protein	2026757	Leptospiraceae bacterium	83	IPR032358	15..83
A0A4Z0JC39	unreviewed	DUF4867 family protein	2487722	Levilactobacillus suantsaiihabitans	207	IPR032358	3..205
A0A1Y6JUE8	unreviewed	DUF4867 family protein	267363	Levilactobacillus zymae	204	IPR032358	3..201
A0A5P8PW12	unreviewed	DUF4867 family protein	267363	Levilactobacillus zymae	204	IPR032358	3..201
A0A0R2K4C2	unreviewed	DUF4867 domain-containing protein	89059	Ligilactobacillus acidipiscis	219	IPR032358	10..211
A0A1K1KKP9	unreviewed	DUF4867 domain-containing protein	89059	Ligilactobacillus acidipiscis	225	IPR032358	16..217
A0A0R2LFJ6	unreviewed	DUF4867 domain-containing protein	449659	Ligilactobacillus pobuzihii	225	IPR032358	16..217
A0A6A8GQY3	unreviewed	DUF4867 family protein	1623	Ligilactobacillus ruminis	226	IPR032358	16..217
A0A8B2Z114	unreviewed	DUF4867 family protein	1623	Ligilactobacillus ruminis	226	IPR032358	16..217
A0A401IQA7	unreviewed	DUF4867 domain-containing protein	1808352	Ligilactobacillus salitolerans	224	IPR032358	16..217
A0A3S6QWX4	unreviewed	DUF4867 domain-containing protein	82688	Liquorilactobacillus nagelii	226	IPR032358	19..220
A0A0R1Q6H0	unreviewed	DUF4867 domain-containing protein	1122150	Liquorilactobacillus nagelii DSM 13675	226	IPR032358	19..220
A0A0R1V6J7	unreviewed	DUF4867 domain-containing protein	1423801	Liquorilactobacillus satsumensis DSM 16230 = JCM 12392	226	IPR032358	16..217
A0A7T0MAS6	unreviewed	DUF4867 family protein	1640	Listeria seeligeri	216	IPR032358	15..211
A0A0R1EYE8	unreviewed	DUF4867 domain-containing protein	913848	Loigolactobacillus coryniformis subsp. coryniformis KCTC 3167 = DSM 20001	218	IPR032358	16..212
A0A0R2D116	unreviewed	DUF4867 domain-containing protein	1423796	Loigolactobacillus rennini DSM 20253	230	IPR032358	21..221
A0A4R3Z426	unreviewed	DUF4867 family protein	1796628	Longibaculum muris	217	IPR032358	15..211
A0A4R3TEC0	unreviewed	DUF4867 family protein	1796635	Longicatena caecimuris	220	IPR032358	15..210
A0A510Y6T5	unreviewed	DUF4867 domain-containing protein	1371	Marinococcus halophilus	220	IPR032358	14..215
A0A1H2U8N1	unreviewed	DUF4867 domain-containing protein	1122204	Marinococcus luteus	220	IPR032358	16..215
C6LF84	unreviewed	YhcH/YjgK/YiaL family protein	478749	Marvinbryantia formatexigens DSM 14469	203	IPR032358	3..201
A0A8J6U193	unreviewed	DUF4867 family protein	1987501	Massiliimalia timonensis	205	IPR032358	3..202
A0A1Y4S346	unreviewed	DUF4867 domain-containing protein	1965557	Massilimicrobiota sp. An134	221	IPR032358	17..213
A0A5M9HXP4	unreviewed	DUF4867 family protein	2594882	Mediterraneibacter catenae	204	IPR032358	3..201
A0A5M9I2Y3	unreviewed	DUF4867 family protein	2594882	Mediterraneibacter catenae	163	IPR032358	65..158
A0A844KFG5	unreviewed	Ureidoglycolate hydrolase	592978	Mediterraneibacter faecis	162	IPR032358	67..145
A0A844KFL4	unreviewed	DUF4867 family protein	592978	Mediterraneibacter faecis	204	IPR032358	3..202
A0A4Q8TYG2	unreviewed	DUF4867 family protein	2527876	Mediterraneibacter sp. gm002	204	IPR032358	3..202
A0A9D3A430	unreviewed	DUF4867 domain-containing protein	437897	Megamonas funiformis	206	IPR032358	2..203
H3K9K3	unreviewed	DUF4867 domain-containing protein	742816	Megamonas funiformis YIT 11815	206	IPR032358	2..203
A0A239TE83	unreviewed	DUF4867 domain-containing protein	158847	Megamonas hypermegale	206	IPR032358	2..204
A0A239U6I1	unreviewed	DUF4867 domain-containing protein	158847	Megamonas hypermegale	207	IPR032358	3..204
A0A378NWB8	unreviewed	DUF4867 domain-containing protein	158847	Megamonas hypermegale	206	IPR032358	2..203
A0A921L8A5	unreviewed	DUF4867 domain-containing protein	158847	Megamonas hypermegale	206	IPR032358	2..203
A0A411ZZ32	unreviewed	DUF4867 family protein	491921	Megamonas rupellensis	206	IPR032358	2..204
A0A412CEK4	unreviewed	DUF4867 family protein	491921	Megamonas rupellensis	206	IPR032358	2..203
A0A412CF03	unreviewed	DUF4867 family protein	491921	Megamonas rupellensis	206	IPR032358	2..204
A0A1H8E0E8	unreviewed	DUF4867 domain-containing protein	1855330	Megamonas sp. Calf98-2	206	IPR032358	2..203
A0A943M9J1	unreviewed	DUF4867 domain-containing protein	2023260	Megasphaera sp.	205	IPR032358	2..203
A0A943TZH3	unreviewed	DUF4867 domain-containing protein	2023260	Megasphaera sp.	205	IPR032358	2..203
A0A1B8WY81	unreviewed	DUF4867 domain-containing protein	1776081	Megasphaera sp. DISK 18	205	IPR032358	2..203
A0A133SHT2	unreviewed	DUF4867 domain-containing protein	1603888	Megasphaera sp. MJR8396C	205	IPR032358	2..203
A0A938X7Y6	unreviewed	DUF4867 domain-containing protein	2897707	Merdimmobilis hominis	212	IPR032358	4..206
A0A9D3AIZ2	unreviewed	Ureidoglycolate hydrolase	1653435	Merdimonas faecis	163	IPR032358	63..153
A0A179T4N9	unreviewed	DUF4867 family protein	152268	Metabacillus litoralis	223	IPR032358	17..219
A0A5C6VFN9	unreviewed	DUF4867 family protein	152268	Metabacillus litoralis	221	IPR032358	18..217
A0A4S4BQC9	unreviewed	DUF4867 family protein	2567941	Metabacillus sediminilitoris	229	IPR032358	16..219
A0A7G7FR88	unreviewed	DUF4867 family protein	2745198	Metabacillus sp. KUDC1714	223	IPR032358	17..219
A0A414P016	unreviewed	DUF4867 family protein	52226	Mitsuokella multacida	205	IPR032358	2..203
C9KIZ8	unreviewed	DUF4867 domain-containing protein	500635	Mitsuokella multacida DSM 20544	219	IPR032358	16..217
A0A3N1XVS1	unreviewed	DUF4867 family protein	1329262	Mobilisporobacter senegalensis	208	IPR032358	5..206
A0A2K9P301	unreviewed	DUF4867 domain-containing protein	1981510	Monoglobus pectinilyticus	214	IPR032358	5..208
A0A938X3F3	unreviewed	Ureidoglycolate hydrolase	1871024	Mordavella massiliensis	163	IPR032358	67..153
A0A938XHA1	unreviewed	Ureidoglycolate hydrolase	1871024	Mordavella massiliensis	163	IPR032358	65..153
A0A939BGC6	unreviewed	DUF4867 domain-containing protein	1871024	Mordavella massiliensis	206	IPR032358	3..204
A0A4R3K5P4	unreviewed	Ureidoglycolate lyase	1796634	Muricomes intestini	162	IPR032358	64..146
A0A4R3KD55	unreviewed	DUF4867 family protein	1796634	Muricomes intestini	205	IPR032358	3..202
A0A1Y2CVU0	unreviewed	Uncharacterized protein	1754190	Neocallimastix californiae	268	IPR032358	56..259
A0A1Y2CVX0	unreviewed	Uncharacterized protein	1754190	Neocallimastix californiae	268	IPR032358	56..258
A0A1Y2CWB2	unreviewed	Uncharacterized protein	1754190	Neocallimastix californiae	284	IPR032358	56..258
A0A1Y2CXW6	unreviewed	Uncharacterized protein	1754190	Neocallimastix californiae	268	IPR032358	56..259
A0A7J3D614	unreviewed	DUF4867 family protein	2268198	Nitrososphaeria archaeon	168	IPR032358	68..167
A0A0A1MQ99	unreviewed	DUF4867 domain-containing protein	545501	Oceanobacillus oncorhynchi	225	IPR032358	17..219
U2TML4	unreviewed	PF07385 family protein	1125712	Olsenella profusa F0195	220	IPR032358	5..210
A0A1Y4CNE4	unreviewed	DUF4867 domain-containing protein	1965621	Olsenella sp. An285	222	IPR032358	15..217
A0A1T4KJZ4	unreviewed	DUF4867 domain-containing protein	1945884	Olsenella sp. KH1P3	215	IPR032358	5..208
A0A349INL6	unreviewed	DUF4867 domain-containing protein	1969407	Oribacterium sp.	209	IPR032358	3..207
A0A851IKB4	unreviewed	DUF4867 domain-containing protein	671214	Oribacterium sp. oral taxon 102	215	IPR032358	3..207
A0A1I2TEX6	unreviewed	DUF4867 domain-containing protein	1855343	Oribacterium sp. WCC10	223	IPR032358	16..218
A0A3D5TGS6	unreviewed	Ureidoglycolate hydrolase	1945593	Oscillibacter sp.	162	IPR032358	58..156
R6TEK7	unreviewed	DUF4867 domain-containing protein	1262910	Oscillibacter sp. CAG:155	211	IPR032358	3..205
A0A1W2AEX7	unreviewed	DUF4867 domain-containing protein	2485925	Oscillospiraceae bacterium	212	IPR032358	4..208
A0A316PM10	unreviewed	Ureidoglycolate hydrolase	2485925	Oscillospiraceae bacterium	165	IPR032358	68..163
A0A348P3P3	unreviewed	DUF4867 domain-containing protein	2485925	Oscillospiraceae bacterium	222	IPR032358	13..217
A0A351EGP0	unreviewed	DUF4867 domain-containing protein	2485925	Oscillospiraceae bacterium	203	IPR032358	3..201
A0A353RCQ2	unreviewed	DUF4867 domain-containing protein	2485925	Oscillospiraceae bacterium	88	IPR032358	1..85
A0A353RCQ3	unreviewed	DUF4867 domain-containing protein	2485925	Oscillospiraceae bacterium	79	IPR032358	7..79
A0A354M8Y1	unreviewed	DUF4867 domain-containing protein	2485925	Oscillospiraceae bacterium	217	IPR032358	16..213
A0A356AKR7	unreviewed	DUF4867 domain-containing protein	2485925	Oscillospiraceae bacterium	227	IPR032358	20..222
A0A357TQD6	unreviewed	DUF4867 domain-containing protein	2485925	Oscillospiraceae bacterium	212	IPR032358	3..206
A0A358WEZ1	unreviewed	DUF4867 domain-containing protein	2485925	Oscillospiraceae bacterium	211	IPR032358	3..205
A0A380RBA5	unreviewed	DUF4867 domain-containing protein	2485925	Oscillospiraceae bacterium	221	IPR032358	3..209
A0A3B9VX51	unreviewed	DUF4867 domain-containing protein	2485925	Oscillospiraceae bacterium	205	IPR032358	17..204
A0A3C0CFY3	unreviewed	DUF4867 domain-containing protein	2485925	Oscillospiraceae bacterium	99	IPR032358	7..99
A0A3C0CG26	unreviewed	DUF4867 domain-containing protein	2485925	Oscillospiraceae bacterium	84	IPR032358	1..84
A0A3C1UVM4	unreviewed	DUF4867 domain-containing protein	2485925	Oscillospiraceae bacterium	224	IPR032358	17..219
A0A3D0WYH2	unreviewed	DUF4867 domain-containing protein	2485925	Oscillospiraceae bacterium	72	IPR032358	1..70
A0A3D1HXW0	unreviewed	DUF4867 domain-containing protein	2485925	Oscillospiraceae bacterium	205	IPR032358	4..200
A0A3D1HYP9	unreviewed	DUF4867 domain-containing protein	2485925	Oscillospiraceae bacterium	222	IPR032358	14..216
A0A3D1PPF1	unreviewed	DUF4867 domain-containing protein	2485925	Oscillospiraceae bacterium	212	IPR032358	3..206
A0A3D3Y0U9	unreviewed	DUF4867 domain-containing protein	2485925	Oscillospiraceae bacterium	203	IPR032358	3..201
A0A3D4KXJ6	unreviewed	DUF4867 domain-containing protein	2485925	Oscillospiraceae bacterium	212	IPR032358	3..205
A0A3D5TKI6	unreviewed	DUF4867 domain-containing protein	2485925	Oscillospiraceae bacterium	222	IPR032358	14..216
A0A928FHF3	unreviewed	DUF4867 domain-containing protein	2485925	Oscillospiraceae bacterium	215	IPR032358	13..210
A0A928JSN0	unreviewed	DUF4867 domain-containing protein	2485925	Oscillospiraceae bacterium	219	IPR032358	15..214
A0A928JZE6	unreviewed	DUF4867 domain-containing protein	2485925	Oscillospiraceae bacterium	220	IPR032358	16..216
A0A928K5Z4	unreviewed	DUF4867 domain-containing protein	2485925	Oscillospiraceae bacterium	153	IPR032358	3..152
A0A928K6H1	unreviewed	DUF4867 domain-containing protein	2485925	Oscillospiraceae bacterium	116	IPR032358	1..110
A0A928KNB7	unreviewed	DUF4867 domain-containing protein	2485925	Oscillospiraceae bacterium	221	IPR032358	13..216
A0A928KNM7	unreviewed	DUF4867 domain-containing protein	2485925	Oscillospiraceae bacterium	221	IPR032358	13..216
A0A928LPN0	unreviewed	DUF4867 domain-containing protein	2485925	Oscillospiraceae bacterium	208	IPR032358	3..204
A0A928M2F4	unreviewed	DUF4867 domain-containing protein	2485925	Oscillospiraceae bacterium	210	IPR032358	3..206
A0A928MJ92	unreviewed	DUF4867 domain-containing protein	2485925	Oscillospiraceae bacterium	211	IPR032358	3..205
A0A928MYS7	unreviewed	DUF4867 domain-containing protein	2485925	Oscillospiraceae bacterium	210	IPR032358	3..206
A0A928NRL9	unreviewed	DUF4867 domain-containing protein	2485925	Oscillospiraceae bacterium	216	IPR032358	15..211
A0A928PI12	unreviewed	DUF4867 domain-containing protein	2485925	Oscillospiraceae bacterium	226	IPR032358	18..221
A0A928QJ10	unreviewed	DUF4867 domain-containing protein	2485925	Oscillospiraceae bacterium	217	IPR032358	6..208
A0A928R856	unreviewed	Ureidoglycolate hydrolase	2485925	Oscillospiraceae bacterium	163	IPR032358	68..148
A0A928RCS5	unreviewed	DUF4867 domain-containing protein	2485925	Oscillospiraceae bacterium	211	IPR032358	3..204
A0A928RD42	unreviewed	DUF4867 domain-containing protein	2485925	Oscillospiraceae bacterium	216	IPR032358	16..210
A0A940Q9S8	unreviewed	DUF4867 domain-containing protein	2485925	Oscillospiraceae bacterium	212	IPR032358	3..204
A0A971AYV1	unreviewed	DUF4867 domain-containing protein	2485925	Oscillospiraceae bacterium	211	IPR032358	3..205
A0A9C7V038	unreviewed	DUF4867 domain-containing protein	2485925	Oscillospiraceae bacterium	212	IPR032358	3..205
A0A9D5PTN2	unreviewed	DUF4867 domain-containing protein	2485925	Oscillospiraceae bacterium	221	IPR032358	21..216
A0A9D5SUU7	unreviewed	DUF4867 domain-containing protein	2485925	Oscillospiraceae bacterium	212	IPR032358	3..206
A0A9D5TS60	unreviewed	DUF4867 domain-containing protein	2485925	Oscillospiraceae bacterium	216	IPR032358	15..211
A0A7W1WP35	unreviewed	DUF4867 domain-containing protein	1490290	Paenactinomyces guangxiensis	225	IPR032358	18..220
A0A3P3U7A9	unreviewed	DUF4867 family protein	2490856	Paenibacillus oralis	222	IPR032358	15..215
A0A0K2F3V7	unreviewed	DUF4867 domain-containing protein	59893	Paenibacillus peoriae	223	IPR032358	16..216
A0A2S6NSR3	unreviewed	DUF4867 domain-containing protein	59893	Paenibacillus peoriae	223	IPR032358	16..216
A0A2N9Z6C4	unreviewed	DUF4867 domain-containing protein	1406	Paenibacillus polymyxa	223	IPR032358	16..216
A0A853Q7M0	unreviewed	DUF4867 domain-containing protein	1406	Paenibacillus polymyxa	223	IPR032358	16..216
A0A229URB6	unreviewed	DUF4867 domain-containing protein	554312	Paenibacillus rigui	220	IPR032358	15..216
A0A0S2S3D2	unreviewed	DUF4867 domain-containing protein	867076	Paenibacillus sp. IHB B 3084	223	IPR032358	16..217
A0A0B2FI22	unreviewed	DUF4867 domain-containing protein	867080	Paenibacillus sp. IHB B 3415	222	IPR032358	15..215
A0A8I2BXB9	unreviewed	DUF4867 domain-containing protein	2806598	Paenibacillus sp. PvR133	223	IPR032358	16..216
A0A0D7X4U9	unreviewed	DUF4867 domain-containing protein	159743	Paenibacillus terrae	223	IPR032358	16..216
G7VX86	unreviewed	DUF4867 domain-containing protein	985665	Paenibacillus terrae (strain HPL-003)	223	IPR032358	16..216
A0A7X2ZGL5	unreviewed	DUF4867 family protein	44253	Paenibacillus validus	224	IPR032358	18..220
A0A1H9N8M9	unreviewed	DUF4867 family protein	604330	Parafannyhessea umbonata	215	IPR032358	5..208
A0A0A1GX65	unreviewed	DUF4867 domain-containing protein	1291742	Paucilactobacillus hokkaidonensis JCM 18461	227	IPR032358	16..215
A0A0R1RGC4	unreviewed	DUF4867 domain-containing protein	1423778	Paucilactobacillus oligofermentans DSM 15707 = LMG 22743	224	IPR032358	17..212
A0A0R1W1J7	unreviewed	DUF4867 domain-containing protein	1423807	Paucilactobacillus suebicus DSM 5007 = KCTC 3549	227	IPR032358	16..215
A0A0R2A487	unreviewed	DUF4867 domain-containing protein	1423813	Paucilactobacillus vaccinostercus DSM 20634	222	IPR032358	16..216
A0A0D0YWV6	unreviewed	DUF4867 domain-containing protein	1335616	Paucilactobacillus wasatchensis	228	IPR032358	16..215
A0A840UI91	unreviewed	DUF4867 domain-containing protein	862415	Pectinatus brassicae	208	IPR032358	2..204
A0A1Y0WM59	unreviewed	DUF4867 family protein	1254	Pediococcus acidilactici	223	IPR032358	16..213
A0A6L5AC91	unreviewed	DUF4867 family protein	1254	Pediococcus acidilactici	223	IPR032358	16..213
A0A833L8Y7	unreviewed	DUF4867 family protein	1254	Pediococcus acidilactici	223	IPR032358	16..213
A0A833P2X5	unreviewed	DUF4867 family protein	1254	Pediococcus acidilactici	223	IPR032358	16..214
D2ELT1	unreviewed	DUF4867 domain-containing protein	563194	Pediococcus acidilactici 7_4	223	IPR032358	16..213
E0NHA3	unreviewed	DUF4867 domain-containing protein	862514	Pediococcus acidilactici DSM 20284	223	IPR032358	16..213
K9IFK1	unreviewed	DUF4867 domain-containing protein	1229281	Pediococcus acidilactici NGRI 0510Q	223	IPR032358	16..213
A0A0R2NHZ4	unreviewed	DUF4867 domain-containing protein	480391	Pediococcus argentinicus	221	IPR032358	16..215
A0A0R2IZB0	unreviewed	DUF4867 domain-containing protein	319652	Pediococcus cellicola	225	IPR032358	16..216
A0A0R2HIR3	unreviewed	DUF4867 domain-containing protein	51663	Pediococcus damnosus	225	IPR032358	16..217
A0A0R2K7Z3	unreviewed	DUF4867 domain-containing protein	319653	Pediococcus ethanolidurans	225	IPR032358	16..217
A0A0R2IAS9	unreviewed	DUF4867 domain-containing protein	114090	Pediococcus inopinatus	225	IPR032358	16..216
A0A0R2KZS4	unreviewed	DUF4867 family protein	331679	Pediococcus stilesii	228	IPR032358	22..221
A0A5R9BS17	unreviewed	DUF4867 family protein	331679	Pediococcus stilesii	222	IPR032358	16..215
A0A1B3XN59	unreviewed	DUF4867 domain-containing protein	264697	Peribacillus muralis	232	IPR032358	18..219
A0A109N0Z5	unreviewed	DUF4867 domain-containing protein	1478	Peribacillus simplex	231	IPR032358	16..219
A0A1Y3MQX6	unreviewed	DUF4867 domain-containing protein	73868	Piromyces sp. (strain E2)	282	IPR032358	70..273
A0A1Y3MYN8	unreviewed	DUF4867 domain-containing protein	73868	Piromyces sp. (strain E2)	268	IPR032358	56..259
A0A928DT01	unreviewed	DUF4867 domain-containing protein	2026779	Planctomycetaceae bacterium	228	IPR032358	9..225
A0A928HIW0	unreviewed	DUF4867 domain-containing protein	2026779	Planctomycetaceae bacterium	216	IPR032358	7..213
A0A0A5GME7	unreviewed	DUF4867 domain-containing protein	1385510	Pontibacillus halophilus JSM 076056 = DSM 19796	220	IPR032358	14..213
A0A6L5X335	unreviewed	DUF4867 family protein	2606632	Porcincola intestinalis	206	IPR032358	3..203
A0A264YWW3	unreviewed	DUF4867 domain-containing protein	412384	Priestia aryabhattai	221	IPR032358	17..217
A0A2C5HRX8	unreviewed	DUF4867 domain-containing protein	412384	Priestia aryabhattai	223	IPR032358	17..219
A0A7W3RC72	unreviewed	DUF4867 domain-containing protein	412384	Priestia aryabhattai	223	IPR032358	17..219
A0A8I1MFS6	unreviewed	DUF4867 domain-containing protein	86664	Priestia flexa	223	IPR032358	17..219
A0A5B8PYD3	unreviewed	DUF4867 family protein	1404	Priestia megaterium	223	IPR032358	17..219
A0A6M6DVS1	unreviewed	DUF4867 family protein	1404	Priestia megaterium	223	IPR032358	17..219
D5E1T1	unreviewed	DUF4867 domain-containing protein	545693	Priestia megaterium (strain ATCC 12872 / QMB1551)	223	IPR032358	17..219
A0A8D3WXG9	unreviewed	DUF4867 domain-containing protein	1006007	Priestia megaterium (strain WSH-002)	223	IPR032358	17..219
A0A806U8X5	unreviewed	DUF4867 domain-containing protein	1452722	Priestia megaterium Q3	223	IPR032358	17..219
A0A1H7CA47	unreviewed	DUF4867 domain-containing protein	84035	Propionispira arboris	205	IPR032358	2..203
A0A1I5BYJ2	unreviewed	Phytanoyl-CoA dioxygenase (PhyH)	398199	Proteiniclasticum ruminis	221	IPR032358	13..216
A0A4U1MJM2	unreviewed	DUF4867 family protein	208199	Pseudalkalibacillus hwajinpoensis	221	IPR032358	15..214
A0A845ENP9	unreviewed	DUF4867 family protein	208199	Pseudalkalibacillus hwajinpoensis	221	IPR032358	14..214
A0A1H7F2U1	unreviewed	DUF4867 domain-containing protein	46206	Pseudobutyrivibrio ruminis	214	IPR032358	3..207
A0A1H7KJU5	unreviewed	DUF4867 domain-containing protein	46206	Pseudobutyrivibrio ruminis	222	IPR032358	13..217
A0A2G3DXZ6	unreviewed	DUF4867 domain-containing protein	46206	Pseudobutyrivibrio ruminis	214	IPR032358	3..207
A0A285S3M6	unreviewed	DUF4867 domain-containing protein	1123011	Pseudobutyrivibrio ruminis DSM 9787	213	IPR032358	3..207
A0A285T274	unreviewed	DUF4867 domain-containing protein	1123011	Pseudobutyrivibrio ruminis DSM 9787	222	IPR032358	13..217
A0A927U4K4	unreviewed	DUF4867 domain-containing protein	2014367	Pseudobutyrivibrio sp.	215	IPR032358	5..207
A0A1G8HJM6	unreviewed	DUF4867 domain-containing protein	1855344	Pseudobutyrivibrio sp. 49	214	IPR032358	3..207
A0A1H3XLA8	unreviewed	DUF4867 domain-containing protein	1520801	Pseudobutyrivibrio sp. ACV-2	214	IPR032358	3..207
A0A1G5CT32	unreviewed	DUF4867 domain-containing protein	1520804	Pseudobutyrivibrio sp. AR14	214	IPR032358	3..207
A0A1I0AMC1	unreviewed	DUF4867 domain-containing protein	1520803	Pseudobutyrivibrio sp. C4	214	IPR032358	3..207
A0A1I0DX92	unreviewed	DUF4867 domain-containing protein	1520803	Pseudobutyrivibrio sp. C4	222	IPR032358	13..217
A0A1I5H628	unreviewed	DUF4867 domain-containing protein	1855302	Pseudobutyrivibrio sp. JW11	214	IPR032358	3..207
A0A1I5ISK6	unreviewed	DUF4867 domain-containing protein	1855302	Pseudobutyrivibrio sp. JW11	222	IPR032358	13..217
A0A1I6JVF1	unreviewed	DUF4867 domain-containing protein	1798168	Pseudobutyrivibrio sp. NOR37	214	IPR032358	3..207
A0A1I3HB96	unreviewed	DUF4867 domain-containing protein	1798186	Pseudobutyrivibrio sp. OR37	213	IPR032358	3..207
A0A1G6BNQ5	unreviewed	DUF4867 domain-containing protein	1520802	Pseudobutyrivibrio sp. YE44	214	IPR032358	3..207
A0A1G6E7N5	unreviewed	DUF4867 domain-containing protein	1520802	Pseudobutyrivibrio sp. YE44	222	IPR032358	13..217
A0A1G5S295	unreviewed	DUF4867 family protein	185007	Pseudobutyrivibrio xylanivorans	214	IPR032358	3..207
A0A5P6VS84	unreviewed	DUF4867 family protein	185007	Pseudobutyrivibrio xylanivorans	214	IPR032358	3..207
A0A6M0LJ93	unreviewed	DUF4867 family protein	185007	Pseudobutyrivibrio xylanivorans	214	IPR032358	3..207
A0A1M6FWH2	unreviewed	DUF4867 domain-containing protein	1123012	Pseudobutyrivibrio xylanivorans DSM 14809	214	IPR032358	3..207
A6NTH7	unreviewed	DUF4867 domain-containing protein	411467	Pseudoflavonifractor capillosus ATCC 29799	211	IPR032358	3..204
A0A1Y4LG46	unreviewed	DUF4867 domain-containing protein	1965576	Pseudoflavonifractor sp. An184	211	IPR032358	3..205
A0A844K4Z8	unreviewed	DUF4867 family protein	2584680	Pseudoflavonifractor sp. BIOML-A18	216	IPR032358	3..205
A0A7G9G0T0	unreviewed	DUF4867 family protein	2763669	Qiania dongpingensis	204	IPR032358	3..200
A0A926F402	unreviewed	DUF4867 domain-containing protein	2763676	Qingrenia yutianensis	216	IPR032358	16..211
A0A4U8Q0Y4	unreviewed	Ureidoglycolate hydrolase	180332	Robinsoniella peoriensis	174	IPR032358	68..148
A0A4U8Q8M6	unreviewed	DUF4867 domain-containing protein	180332	Robinsoniella peoriensis	205	IPR032358	5..203
A0A0J1G632	unreviewed	Ureidoglycolate hydrolase	1504536	Robinsoniella sp. RHS	176	IPR032358	70..150
A0A0M6WCB2	unreviewed	DUF4867 domain-containing protein	301302	Roseburia faecis	204	IPR032358	3..202
A0A844KRS0	unreviewed	DUF4867 domain-containing protein	301302	Roseburia faecis	204	IPR032358	3..202
A0A395VDM3	unreviewed	DUF4867 family protein	301301	Roseburia hominis	204	IPR032358	3..202
G2SWK3	unreviewed	DUF4867 family protein	585394	Roseburia hominis (strain DSM 16839 / JCM 17582 / NCIMB 14029 / A2-183)	227	IPR032358	26..225
A0A173U610	unreviewed	DUF4867 family protein	166486	Roseburia intestinalis	206	IPR032358	3..202
A0A1Q6SBL1	unreviewed	DUF4867 family protein	166486	Roseburia intestinalis	206	IPR032358	3..202
A0A3R6DXT6	unreviewed	DUF4867 family protein	166486	Roseburia intestinalis	206	IPR032358	3..202
R6BLL0	unreviewed	DUF4867 domain-containing protein	1263104	Roseburia intestinalis CAG:13	206	IPR032358	3..202
C7GDQ8	unreviewed	DUF4867 domain-containing protein	536231	Roseburia intestinalis L1-82	206	IPR032358	3..202
D4KJV2	unreviewed	DUF4867 domain-containing protein	657315	Roseburia intestinalis M50/1	206	IPR032358	3..202
D4L0M2	unreviewed	DUF4867 domain-containing protein	718255	Roseburia intestinalis XB6B4	206	IPR032358	3..202
A0A6L5YQ26	unreviewed	DUF4867 family protein	2605790	Roseburia porci	204	IPR032358	3..202
A0A349QQ14	unreviewed	DUF4867 domain-containing protein	2049040	Roseburia sp.	206	IPR032358	3..202
A0A351R593	unreviewed	DUF4867 domain-containing protein	2049040	Roseburia sp.	204	IPR032358	3..202
A0A3B9D3A2	unreviewed	DUF4867 domain-containing protein	2049040	Roseburia sp.	204	IPR032358	3..202
A0A3D4Y6E0	unreviewed	DUF4867 domain-containing protein	2049040	Roseburia sp.	204	IPR032358	3..202
A0A943FUU8	unreviewed	DUF4867 domain-containing protein	2049040	Roseburia sp.	212	IPR032358	3..206
A0A943TA01	unreviewed	DUF4867 domain-containing protein	2049040	Roseburia sp.	204	IPR032358	3..202
A0A9E1GYG9	unreviewed	DUF4867 domain-containing protein	2049040	Roseburia sp.	207	IPR032358	3..204
A0A3A9GS13	unreviewed	DUF4867 family protein	2320088	Roseburia sp. 1XD42-69	214	IPR032358	3..210
A0A1Q9J0J0	unreviewed	DUF4867 domain-containing protein	1261635	Roseburia sp. 831b	204	IPR032358	3..202
A0A3R6L8V1	unreviewed	DUF4867 family protein	2292065	Roseburia sp. AM16-25	231	IPR032358	15..223
A0A414RE92	unreviewed	DUF4867 family protein	2292066	Roseburia sp. AM23-20	206	IPR032358	3..202
A0A3R6L578	unreviewed	DUF4867 family protein	2292366	Roseburia sp. AM51-8	231	IPR032358	15..223
A0A3R6KU27	unreviewed	DUF4867 family protein	2293138	Roseburia sp. AM59-24XD	212	IPR032358	3..206
R7R5W9	unreviewed	DUF4867 domain-containing protein	1262940	Roseburia sp. CAG:100	209	IPR032358	6..206
A0A1Q6SQ58	unreviewed	DUF4867 domain-containing protein	1897016	Roseburia sp. CAG:10041_57	206	IPR032358	3..203
R5UHE7	unreviewed	DUF4867 domain-containing protein	1262941	Roseburia sp. CAG:18	204	IPR032358	3..202
R7QY49	unreviewed	DUF4867 domain-containing protein	1262942	Roseburia sp. CAG:182	211	IPR032358	3..208
R6YXP6	unreviewed	DUF4867 domain-containing protein	1262945	Roseburia sp. CAG:309	209	IPR032358	5..206
R6VIJ3	unreviewed	DUF4867 domain-containing protein	1262946	Roseburia sp. CAG:380	212	IPR032358	3..206
A0A3R6BEL7	unreviewed	DUF4867 family protein	2292367	Roseburia sp. OF03-24	206	IPR032358	3..202
A0A374HUY5	unreviewed	DUF4867 family protein	2293144	Roseburia sp. TF10-5	204	IPR032358	3..202
U4R4Z3	unreviewed	DUF4867 domain-containing protein	1330534	Ruminiclostridium papyrosolvens C7	220	IPR032358	14..215
F1T832	unreviewed	DUF4867 domain-containing protein	588581	Ruminiclostridium papyrosolvens DSM 2782	221	IPR032358	14..216
A0A944GM26	unreviewed	DUF4867 domain-containing protein	2053608	Ruminiclostridium sp.	211	IPR032358	3..205
F4XFM4	unreviewed	DUF4867 domain-containing protein	552398	Ruminococcaceae bacterium D16	211	IPR032358	3..205
A0A1I0QS30	unreviewed	DUF4867 domain-containing protein	1855400	Ruminococcaceae bacterium KH2T8	212	IPR032358	4..208
A0A316BCD0	unreviewed	DUF4867 domain-containing protein	2202136	Ruminococcaceae bacterium R-25	221	IPR032358	3..209
A0A1H3JWM1	unreviewed	DUF4867 domain-containing protein	1520816	Ruminococcaceae bacterium YAD3003	221	IPR032358	3..209
A0A1H7PFY1	unreviewed	DUF4867 domain-containing protein	1264	Ruminococcus albus	206	IPR032358	3..204
A0A1I1RPW0	unreviewed	DUF4867 domain-containing protein	1264	Ruminococcus albus	206	IPR032358	3..204
A0A011VWX7	unreviewed	DUF4867 domain-containing protein	1341156	Ruminococcus albus SY3	206	IPR032358	3..204
A0A2N5NEM0	unreviewed	DUF4867 domain-containing protein	33038	Ruminococcus gnavus	204	IPR032358	3..201
A0A2N5NRF7	unreviewed	DUF4867 domain-containing protein	33038	Ruminococcus gnavus	204	IPR032358	3..201
A0A2N5P7I3	unreviewed	DUF4867 domain-containing protein	33038	Ruminococcus gnavus	204	IPR032358	3..201
A0A2N5PAD0	unreviewed	DUF4867 domain-containing protein	33038	Ruminococcus gnavus	204	IPR032358	3..201
A0A2N5PD97	unreviewed	Ureidoglycolate hydrolase	33038	Ruminococcus gnavus	165	IPR032358	64..162
A0A2N5Q194	unreviewed	DUF4867 domain-containing protein	33038	Ruminococcus gnavus	204	IPR032358	3..201
A0A412CAN6	unreviewed	DUF4867 family protein	33038	Ruminococcus gnavus	143	IPR032358	42..140
A0A414PDN6	unreviewed	DUF4867 family protein	33038	Ruminococcus gnavus	204	IPR032358	3..201
A0A414S918	unreviewed	DUF4867 family protein	33038	Ruminococcus gnavus	204	IPR032358	3..201
A0A8B3BP29	unreviewed	DUF4867 family protein	33038	Ruminococcus gnavus	204	IPR032358	3..201
A7AZW0	unreviewed	DUF4867 family protein	411470	Ruminococcus gnavus (strain ATCC 29149 / VPI C7-9)	204	IPR032358	3..201
R7DCR0	unreviewed	DUF4867 domain-containing protein	1263107	Ruminococcus obeum CAG:39	205	IPR032358	3..202
A0A354PZB5	unreviewed	DUF4867 domain-containing protein	41978	Ruminococcus sp.	204	IPR032358	3..201
A0A3D0XE86	unreviewed	DUF4867 domain-containing protein	41978	Ruminococcus sp.	215	IPR032358	15..210
A0A943P202	unreviewed	DUF4867 domain-containing protein	41978	Ruminococcus sp.	205	IPR032358	3..202
A0A9D9L4X1	unreviewed	DUF4867 domain-containing protein	41978	Ruminococcus sp.	206	IPR032358	3..204
C6JHG8	unreviewed	DUF4867 domain-containing protein	457412	Ruminococcus sp. 5_1_39BFAA	205	IPR032358	3..202
A0A373ZZS0	unreviewed	Ureidoglycolate hydrolase	2293146	Ruminococcus sp. AF12-5	162	IPR032358	67..145
A0A374A5M2	unreviewed	DUF4867 family protein	2293146	Ruminococcus sp. AF12-5	204	IPR032358	3..202
A0A374AAJ5	unreviewed	DUF4867 family protein	2293146	Ruminococcus sp. AF12-5	223	IPR032358	13..218
A0A413AUL8	unreviewed	DUF4867 family protein	2292246	Ruminococcus sp. AF13-37	162	IPR032358	64..145
A0A413AV01	unreviewed	DUF4867 family protein	2292246	Ruminococcus sp. AF13-37	205	IPR032358	3..202
A0A416XHP9	unreviewed	Ureidoglycolate hydrolase	2293147	Ruminococcus sp. AF14-5	162	IPR032358	64..145
A0A416XXW0	unreviewed	DUF4867 family protein	2293147	Ruminococcus sp. AF14-5	205	IPR032358	3..202
A0A416S6P1	unreviewed	DUF4867 family protein	2293158	Ruminococcus sp. AF19-29	205	IPR032358	3..202
A0A416Q3M0	unreviewed	DUF4867 family protein	2292250	Ruminococcus sp. AF21-3	162	IPR032358	64..145
A0A416Q9I9	unreviewed	DUF4867 family protein	2292250	Ruminococcus sp. AF21-3	205	IPR032358	3..202
A0A416ML57	unreviewed	DUF4867 family protein	2292252	Ruminococcus sp. AF24-32LB	205	IPR032358	3..202
A0A416MNT7	unreviewed	Ureidoglycolate hydrolase	2292252	Ruminococcus sp. AF24-32LB	162	IPR032358	64..145
A0A373SYS4	unreviewed	Ureidoglycolate hydrolase	2293163	Ruminococcus sp. AF25-13	162	IPR032358	67..145
A0A416LL39	unreviewed	DUF4867 family protein	2293166	Ruminococcus sp. AF25-23LB	162	IPR032358	64..145
A0A416LYS0	unreviewed	DUF4867 family protein	2293166	Ruminococcus sp. AF25-23LB	205	IPR032358	3..202
A0A416KSX1	unreviewed	Ureidoglycolate hydrolase	2293167	Ruminococcus sp. AF25-28AC	162	IPR032358	64..145
A0A416KXC0	unreviewed	DUF4867 family protein	2293167	Ruminococcus sp. AF25-28AC	205	IPR032358	3..202
A0A373NKL7	unreviewed	DUF4867 family protein	2293173	Ruminococcus sp. AF31-14BH	204	IPR032358	3..202
A0A373NFQ9	unreviewed	DUF4867 family protein	2293174	Ruminococcus sp. AF31-8BH	205	IPR032358	3..202
A0A373N522	unreviewed	DUF4867 family protein	2293175	Ruminococcus sp. AF32-2AC	204	IPR032358	3..202
A0A415L923	unreviewed	DUF4867 family protein	2292068	Ruminococcus sp. AF37-6AT	205	IPR032358	3..202
A0A415LL94	unreviewed	Ureidoglycolate hydrolase	2292068	Ruminococcus sp. AF37-6AT	162	IPR032358	64..145
A0A416B9V3	unreviewed	Ureidoglycolate hydrolase	2292070	Ruminococcus sp. AF42-9BH	162	IPR032358	64..145
A0A416BDX4	unreviewed	DUF4867 family protein	2292070	Ruminococcus sp. AF42-9BH	205	IPR032358	3..202
A0A415FRL6	unreviewed	DUF4867 family protein	2292072	Ruminococcus sp. AF46-10NS	205	IPR032358	3..202
A0A415W4B9	unreviewed	Ureidoglycolate hydrolase	2293186	Ruminococcus sp. AM18-44	162	IPR032358	64..145
A0A415WDL2	unreviewed	DUF4867 family protein	2293186	Ruminococcus sp. AM18-44	205	IPR032358	3..202
A0A417JHB9	unreviewed	Ureidoglycolate hydrolase	2293192	Ruminococcus sp. AM27-16	162	IPR032358	64..145
A0A417K1W8	unreviewed	DUF4867 family protein	2293192	Ruminococcus sp. AM27-16	205	IPR032358	3..202
A0A417GZH1	unreviewed	DUF4867 family protein	2292369	Ruminococcus sp. AM28-41	205	IPR032358	3..202
A0A417H122	unreviewed	DUF4867 family protein	2292369	Ruminococcus sp. AM28-41	162	IPR032358	64..145
A0A417H8B2	unreviewed	DUF4867 family protein	2293198	Ruminococcus sp. AM29-12LB	205	IPR032358	3..202
A0A417G1P7	unreviewed	DUF4867 family protein	2292370	Ruminococcus sp. AM29-26	205	IPR032358	3..202
A0A417F5W4	unreviewed	Ureidoglycolate hydrolase	2293204	Ruminococcus sp. AM32-17LB	162	IPR032358	64..145
A0A417FH08	unreviewed	DUF4867 family protein	2293204	Ruminococcus sp. AM32-17LB	205	IPR032358	3..202
A0A374E8C1	unreviewed	DUF4867 family protein	2293205	Ruminococcus sp. AM33-14	204	IPR032358	3..202
A0A374E947	unreviewed	Ureidoglycolate hydrolase	2293205	Ruminococcus sp. AM33-14	162	IPR032358	67..145
A0A417DLM3	unreviewed	DUF4867 family protein	2293207	Ruminococcus sp. AM34-9LB	205	IPR032358	3..202
A0A417E3I9	unreviewed	DUF4867 family protein	2293208	Ruminococcus sp. AM36-17	205	IPR032358	3..202
A0A374DN94	unreviewed	DUF4867 family protein	2293210	Ruminococcus sp. AM36-2AA	163	IPR032358	64..146
A0A374DNU3	unreviewed	DUF4867 family protein	2293210	Ruminococcus sp. AM36-2AA	205	IPR032358	3..202
A0A417D5D0	unreviewed	Ureidoglycolate hydrolase	2293212	Ruminococcus sp. AM40-10AC	162	IPR032358	64..145
A0A417DC41	unreviewed	DUF4867 family protein	2293212	Ruminococcus sp. AM40-10AC	205	IPR032358	3..202
A0A417D2J4	unreviewed	DUF4867 family protein	2293215	Ruminococcus sp. AM42-10AC	205	IPR032358	3..202
A0A417CP91	unreviewed	DUF4867 family protein	2292372	Ruminococcus sp. AM42-11	205	IPR032358	3..202
A0A417CZH8	unreviewed	Ureidoglycolate hydrolase	2292372	Ruminococcus sp. AM42-11	161	IPR032358	66..145
A0A417AP46	unreviewed	Ureidoglycolate hydrolase	2293217	Ruminococcus sp. AM44-9AT	162	IPR032358	64..145
A0A417B205	unreviewed	DUF4867 family protein	2293217	Ruminococcus sp. AM44-9AT	205	IPR032358	3..202
A0A417AJP4	unreviewed	Ureidoglycolate hydrolase	2293218	Ruminococcus sp. AM45-2	162	IPR032358	64..145
A0A417APK0	unreviewed	DUF4867 family protein	2293218	Ruminococcus sp. AM45-2	205	IPR032358	3..202
A0A417ABL3	unreviewed	DUF4867 family protein	2293220	Ruminococcus sp. AM46-18	205	IPR032358	3..202
A0A416IZ33	unreviewed	DUF4867 family protein	2293225	Ruminococcus sp. AM54-14NS	205	IPR032358	3..202
A0A413KYN7	unreviewed	Ureidoglycolate hydrolase	2292373	Ruminococcus sp. AM58-7XD	162	IPR032358	64..145
A0A413L594	unreviewed	DUF4867 family protein	2292373	Ruminococcus sp. AM58-7XD	205	IPR032358	3..202
A0A494ZS64	unreviewed	DUF4867 family protein	2448031	Ruminococcus sp. B05	204	IPR032358	3..202
R6NR00	unreviewed	DUF4867 domain-containing protein	1262960	Ruminococcus sp. CAG:55	205	IPR032358	3..202
R6P8Y8	unreviewed	DUF4867 domain-containing protein	1262960	Ruminococcus sp. CAG:55	102	IPR032358	2..100
R6PGF7	unreviewed	Ureidoglycolate hydrolase	1262960	Ruminococcus sp. CAG:55	162	IPR032358	67..145
A0A416GYD6	unreviewed	DUF4867 family protein	2293228	Ruminococcus sp. OF02-6	205	IPR032358	3..202
A0A374L834	unreviewed	Ureidoglycolate hydrolase	2293230	Ruminococcus sp. OF05-2BH	162	IPR032358	67..145
A0A374LJ27	unreviewed	DUF4867 family protein	2293230	Ruminococcus sp. OF05-2BH	204	IPR032358	3..202
A0A3A6GMQ9	unreviewed	DUF4867 family protein	2302958	Ruminococcus sp. OM02-16LB	205	IPR032358	3..202
A0A374JRJ2	unreviewed	Ureidoglycolate hydrolase	2293234	Ruminococcus sp. OM07-7	162	IPR032358	67..145
A0A374JTU8	unreviewed	DUF4867 family protein	2293234	Ruminococcus sp. OM07-7	204	IPR032358	3..202
A0A417P9R2	unreviewed	DUF4867 family protein	2292376	Ruminococcus sp. OM08-7	205	IPR032358	3..202
A0A417PX23	unreviewed	Ureidoglycolate hydrolase	2292376	Ruminococcus sp. OM08-7	162	IPR032358	64..145
A0A374J6A6	unreviewed	DUF4867 family protein	2293236	Ruminococcus sp. OM08-9BH	205	IPR032358	3..202
A0A374J6Z0	unreviewed	DUF4867 family protein	2293236	Ruminococcus sp. OM08-9BH	163	IPR032358	64..145
A0A417NIK0	unreviewed	Ureidoglycolate hydrolase	2293237	Ruminococcus sp. TF06-23	162	IPR032358	64..145
A0A417P687	unreviewed	DUF4867 family protein	2293237	Ruminococcus sp. TF06-23	205	IPR032358	3..202
A0A374IQF6	unreviewed	DUF4867 family protein	2293238	Ruminococcus sp. TF08-4	204	IPR032358	3..202
A0A417MEC2	unreviewed	DUF4867 family protein	2293241	Ruminococcus sp. TF11-2AC	205	IPR032358	3..202
A0A417KS33	unreviewed	Ureidoglycolate hydrolase	2293244	Ruminococcus sp. TM09-4	162	IPR032358	65..145
A0A417KZV2	unreviewed	DUF4867 family protein	2293244	Ruminococcus sp. TM09-4	205	IPR032358	3..202
A0A1K1NHH2	unreviewed	DUF4867 domain-containing protein	244362	Ruminococcus sp. YE71	206	IPR032358	3..204
A0A0D8J306	unreviewed	DUF4867 family protein	1550024	Ruthenibacterium lactatiformans	211	IPR032358	3..205
A0A6I2UD81	unreviewed	DUF4867 family protein	1550024	Ruthenibacterium lactatiformans	211	IPR032358	3..205
W7Y909	unreviewed	Ureidoglycolate hydrolase	869213	Saccharicrinis fermentans DSM 9555 = JCM 21142	166	IPR032358	40..160
A0A1I5LB85	unreviewed	DUF4867 domain-containing protein	1884432	Salibacterium halotolerans	221	IPR032358	14..211
A0A1I4NIU2	unreviewed	DUF4867 domain-containing protein	266892	Salibacterium qingdaonense	231	IPR032358	28..225
A0A428N594	unreviewed	DUF4867 family protein	284579	Salibacterium salarium	218	IPR032358	14..213
A0A323TGD3	unreviewed	DUF4867 domain-containing protein	2045207	Salipaludibacillus keqinensis	224	IPR032358	16..220
A0A5T5YMU7	unreviewed	DUF4867 family protein	28901	Salmonella enterica	164	IPR032358	69..148
A0A8E9U187	unreviewed	DUF4867 family protein	28901	Salmonella enterica	211	IPR032358	10..191
A0A657I660	unreviewed	DUF4867 family protein	2572727	Salmonella enterica subsp. enterica serovar Crewe	211	IPR032358	10..191
A0A636KGW3	unreviewed	DUF4867 domain-containing protein	2565147	Salmonella enterica subsp. enterica serovar Uzaramo	211	IPR032358	10..191
A0A2P8HKY7	unreviewed	DUF4867 domain-containing protein	517424	Salsuginibacillus halophilus	231	IPR032358	14..216
A0A3R8R6C5	unreviewed	DUF4867 family protein	2044587	Schaedlerella arabinosiphila	206	IPR032358	3..202
A0A0R1N085	unreviewed	DUF4867 domain-containing protein	1423792	Schleiferilactobacillus perolens DSM 12744	226	IPR032358	16..216
A0A166FY36	unreviewed	DUF4867 domain-containing protein	33960	Secundilactobacillus collinoides	229	IPR032358	16..215
A0A7X2XVV2	unreviewed	DUF4867 domain-containing protein	2678357	Secundilactobacillus folii	239	IPR032358	27..226
A0A0R1M2E4	unreviewed	DUF4867 domain-containing protein	1423776	Secundilactobacillus odoratitofui DSM 19909 = JCM 15043	227	IPR032358	16..215
A0A1B2IVH7	unreviewed	DUF4867 domain-containing protein	240427	Secundilactobacillus paracollinoides	226	IPR032358	16..215
A0A0R1T7Y9	unreviewed	DUF4867 domain-containing protein	1423785	Secundilactobacillus paracollinoides DSM 15502 = JCM 11969	226	IPR032358	16..215
A0A0R2EXZ4	unreviewed	DUF4867 domain-containing protein	1423804	Secundilactobacillus similis DSM 23365 = JCM 2765	224	IPR032358	16..215
A0A1H0TP05	unreviewed	DUF4867 domain-containing protein	971	Selenomonas ruminantium	207	IPR032358	2..204
A0A1H3XT54	unreviewed	DUF4867 domain-containing protein	971	Selenomonas ruminantium	207	IPR032358	2..204
A0A1I0V2D2	unreviewed	DUF4867 domain-containing protein	971	Selenomonas ruminantium	206	IPR032358	2..204
A0A1I0W2P2	unreviewed	DUF4867 domain-containing protein	971	Selenomonas ruminantium	207	IPR032358	2..205
A0A1K1P4J9	unreviewed	DUF4867 domain-containing protein	971	Selenomonas ruminantium	207	IPR032358	2..205
A0A1M6WEV4	unreviewed	DUF4867 domain-containing protein	971	Selenomonas ruminantium	207	IPR032358	2..204
A0A927WJK6	unreviewed	DUF4867 domain-containing protein	971	Selenomonas ruminantium	209	IPR032358	3..206
A0A927ZNC3	unreviewed	DUF4867 domain-containing protein	971	Selenomonas ruminantium	207	IPR032358	2..205
A0A927ZSC4	unreviewed	DUF4867 domain-containing protein	971	Selenomonas ruminantium	207	IPR032358	2..205
A0A927ZTR3	unreviewed	DUF4867 domain-containing protein	971	Selenomonas ruminantium	207	IPR032358	2..205
I0GLY3	unreviewed	DUF4867 domain-containing protein	927704	Selenomonas ruminantium subsp. lactilytica (strain NBRC 103574 / TAM6421)	207	IPR032358	2..204
A0A5D6WRN7	unreviewed	DUF4867 family protein	2606905	Selenomonas sp. mPRGC8	209	IPR032358	3..206
A0A7G9FTX6	unreviewed	DUF4867 family protein	2763672	Simiaoa sunii	213	IPR032358	3..209
A0A375AIB3	unreviewed	DUF4867 domain-containing protein	1945881	Sphaerochaeta dissipatitropha	233	IPR032358	21..227
F0RSH7	unreviewed	DUF4867 domain-containing protein	158189	Sphaerochaeta globosa (strain ATCC BAA-1886 / DSM 22777 / Buddy)	233	IPR032358	21..227
A0A372MK15	unreviewed	DUF4867 family protein	2293840	Sphaerochaeta halotolerans	235	IPR032358	21..229
G8QU36	unreviewed	DUF4867 domain-containing protein	158190	Sphaerochaeta pleomorpha (strain ATCC BAA-1885 / DSM 22778 / Grapes)	235	IPR032358	22..229
G8QU75	unreviewed	Ureidoglycolate hydrolase	158190	Sphaerochaeta pleomorpha (strain ATCC BAA-1885 / DSM 22778 / Grapes)	160	IPR032358	58..143
A0A356DZW6	unreviewed	DUF4867 domain-containing protein	1972642	Sphaerochaeta sp.	102	IPR032358	1..97
A0A3C1LTK7	unreviewed	DUF4867 domain-containing protein	1972642	Sphaerochaeta sp.	210	IPR032358	4..204
H9UFF2	unreviewed	DUF4867 domain-containing protein	889378	Spirochaeta africana (strain ATCC 700263 / DSM 8902 / Z-7692)	241	IPR032358	22..232
A0A841RHM9	unreviewed	DUF4867 domain-containing protein	150	Spirochaeta isovalerica	218	IPR032358	19..213
A0A352ZC99	unreviewed	Ureidoglycolate hydrolase	1898206	Spirochaetaceae bacterium	161	IPR032358	70..144
A0A3B9GJK7	unreviewed	DUF4867 domain-containing protein	1898206	Spirochaetaceae bacterium	257	IPR032358	47..247
A0A3D5WY44	unreviewed	Ureidoglycolate hydrolase	1898206	Spirochaetaceae bacterium	167	IPR032358	70..144
A0A939WL43	unreviewed	DUF4867 domain-containing protein	1898206	Spirochaetaceae bacterium	215	IPR032358	3..211
A0A940B168	unreviewed	DUF4867 domain-containing protein	1898206	Spirochaetaceae bacterium	216	IPR032358	3..211
A0A9D5XR35	unreviewed	DUF4867 family protein	1898206	Spirochaetaceae bacterium	235	IPR032358	21..229
A0A9D9M2Y4	unreviewed	DUF4867 domain-containing protein	1898206	Spirochaetaceae bacterium	215	IPR032358	3..213
A0A2N1S9B6	unreviewed	DUF4867 domain-containing protein	2013835	Spirochaetae bacterium HGW-Spirochaetae-3	235	IPR032358	16..230
A0A2N1RHB4	unreviewed	DUF4867 domain-containing protein	2013840	Spirochaetae bacterium HGW-Spirochaetae-8	225	IPR032358	14..220
A0A2N1QZZ2	unreviewed	DUF4867 domain-containing protein	2013841	Spirochaetae bacterium HGW-Spirochaetae-9	240	IPR032358	20..236
A0A3N5S7V8	unreviewed	DUF4867 family protein	2026792	Spirochaetales bacterium	259	IPR032358	55..253
A0A524IMP6	unreviewed	DUF4867 family protein	2026792	Spirochaetales bacterium	228	IPR032358	17..223
A0A524KFL3	unreviewed	DUF4867 family protein	2026792	Spirochaetales bacterium	282	IPR032358	70..272
A0A7X6T9M8	unreviewed	DUF4867 family protein	2026792	Spirochaetales bacterium	233	IPR032358	21..227
A0A7X7IE58	unreviewed	DUF4867 family protein	2026792	Spirochaetales bacterium	232	IPR032358	21..227
A0A7X8KCW1	unreviewed	DUF4867 family protein	2026792	Spirochaetales bacterium	231	IPR032358	21..225
A0A7X8W249	unreviewed	DUF4867 domain-containing protein	2026792	Spirochaetales bacterium	214	IPR032358	4..204
A0A847N3T8	unreviewed	DUF4867 family protein	2026792	Spirochaetales bacterium	236	IPR032358	21..229
A0A1V5TA62	unreviewed	DUF4867 domain-containing protein	1852911	Spirochaetes bacterium ADurb.Bin269	237	IPR032358	15..231
A0A965YCH9	unreviewed	DUF4867 domain-containing protein	2053615	Spirochaetia bacterium	236	IPR032358	21..229
A0A9E5GDH2	unreviewed	DUF4867 domain-containing protein	2053615	Spirochaetia bacterium	237	IPR032358	22..230
A0A9E5KTA5	unreviewed	DUF4867 domain-containing protein	2053615	Spirochaetia bacterium	237	IPR032358	22..230
A0A5C9DJ23	unreviewed	DUF4867 domain-containing protein	2202144	Spirochaetota bacterium	226	IPR032358	20..220
A0A7C4SZM9	unreviewed	DUF4867 family protein	2202144	Spirochaetota bacterium	36	IPR032358	1..32
A0A3D4E0S2	unreviewed	DUF4867 domain-containing protein	2053618	Subdoligranulum sp.	126	IPR032358	1..124
A0A3D4E254	unreviewed	DUF4867 domain-containing protein	2053618	Subdoligranulum sp.	76	IPR032358	3..76
A0A367GC96	unreviewed	Carbohydrate kinase FGGY N-terminal domain-containing protein	2086273	Subdoligranulum sp. APC924/74	138	IPR032358	55..132
A0A367GGJ7	unreviewed	DUF4867 domain-containing protein	2086273	Subdoligranulum sp. APC924/74	212	IPR032358	3..206
A0A2V2FBE7	unreviewed	DUF4867 domain-containing protein	214851	Subdoligranulum variabile	213	IPR032358	3..207
A0A921IMU7	unreviewed	DUF4867 domain-containing protein	214851	Subdoligranulum variabile	211	IPR032358	3..205
A0A921IN17	unreviewed	DUF4867 domain-containing protein	214851	Subdoligranulum variabile	213	IPR032358	3..207
A0A943Z2H8	unreviewed	DUF4867 domain-containing protein	214851	Subdoligranulum variabile	208	IPR032358	3..206
A0A9E1G644	unreviewed	DUF4867 domain-containing protein	214851	Subdoligranulum variabile	208	IPR032358	3..206
D1PQS5	unreviewed	DUF4867 domain-containing protein	411471	Subdoligranulum variabile DSM 15176	213	IPR032358	3..207
D1PSF3	unreviewed	DUF4867 domain-containing protein	411471	Subdoligranulum variabile DSM 15176	211	IPR032358	3..205
E8LLG4	unreviewed	Xylulose kinase	762983	Succinatimonas hippei (strain DSM 22608 / JCM 16073 / KCTC 15190 / YIT 12066)	726	IPR032358	521..718
R5EW51	unreviewed	Xylulose kinase	1262974	Succinatimonas sp. CAG:777	725	IPR032358	521..722
A0A1T4VF19	unreviewed	Xylulose kinase	1123324	Succinivibrio dextrinosolvens DSM 3072	725	IPR032358	521..721
A0A3C1W1Y1	unreviewed	Xylulose kinase	2053619	Succinivibrio sp.	724	IPR032358	523..722
A0A1Y0CJV0	unreviewed	DUF4867 domain-containing protein	79883	Sutcliffiella horikoshii	225	IPR032358	16..219
A0A1G3X1L2	unreviewed	DUF4867 domain-containing protein	1802353	Tenericutes bacterium GWF2_38_8	159	IPR032358	9..154
A0A2K9AJI3	unreviewed	DUF4867 domain-containing protein	1911684	Tenericutes bacterium MO-XQ	225	IPR032358	18..221
A0A1G3X9J9	unreviewed	DUF4867 domain-containing protein	1802357	Tenericutes bacterium RIFOXYB2_FULL_36_25	226	IPR032358	18..220
A0A3A9JQP3	unreviewed	DUF4867 family protein	2292448	Thermoanaerobacteraceae bacterium SP2	157	IPR032358	54..141
A0A3E3AH15	unreviewed	DUF4867 family protein	1547	Thomasclavelia ramosa	215	IPR032358	15..211
B0N3B9	unreviewed	Uncharacterized protein	445974	Thomasclavelia ramosa DSM 1402	215	IPR032358	15..211
C4L7G0	unreviewed	DUF4867 domain-containing protein	595494	Tolumonas auensis (strain DSM 9187 / TA4)	219	IPR032358	16..213
A0A841GAG3	unreviewed	DUF4867 family protein	675874	Tolumonas osonensis	206	IPR032358	3..201
A0A1H9H236	unreviewed	DUF4867 domain-containing protein	163	Treponema bryantii	217	IPR032358	3..211
A0A1I3I016	unreviewed	DUF4867 domain-containing protein	163	Treponema bryantii	217	IPR032358	3..211
S3JWA1	unreviewed	Ureidoglycolate hydrolase	1125699	Treponema maltophilum ATCC 51939	160	IPR032358	63..153
A0A840SD48	unreviewed	DUF4867 domain-containing protein	744512	Treponema rectale	212	IPR032358	3..208
A0A7W8LMF7	unreviewed	DUF4867 domain-containing protein	744515	Treponema ruminis	216	IPR032358	3..211
A0A352B9L7	unreviewed	DUF4867 domain-containing protein	166	Treponema sp.	214	IPR032358	3..210
A0A352TAH4	unreviewed	DUF4867 domain-containing protein	166	Treponema sp.	215	IPR032358	3..210
A0A353S623	unreviewed	DUF4867 domain-containing protein	166	Treponema sp.	217	IPR032358	4..212
A0A3C1SL41	unreviewed	DUF4867 domain-containing protein	166	Treponema sp.	215	IPR032358	3..210
A0A3D0LAU9	unreviewed	DUF4867 domain-containing protein	166	Treponema sp.	214	IPR032358	3..210
A0A521II35	unreviewed	DUF4867 family protein	166	Treponema sp.	237	IPR032358	15..231
A0A7X8CVZ0	unreviewed	DUF4867 domain-containing protein	166	Treponema sp.	255	IPR032358	40..251
A0A7X8IKJ5	unreviewed	DUF4867 domain-containing protein	166	Treponema sp.	213	IPR032358	3..209
A0A847CHJ3	unreviewed	DUF4867 domain-containing protein	166	Treponema sp.	216	IPR032358	3..211
A0A847M4C5	unreviewed	DUF4867 domain-containing protein	166	Treponema sp.	230	IPR032358	18..225
A0A939UE98	unreviewed	DUF4867 domain-containing protein	166	Treponema sp.	217	IPR032358	3..211
A0A939ULT2	unreviewed	DUF4867 domain-containing protein	166	Treponema sp.	194	IPR032358	1..190
A0A939ZUS4	unreviewed	DUF4867 family protein	166	Treponema sp.	68	IPR032358	3..68
A0A940AIT5	unreviewed	DUF4867 domain-containing protein	166	Treponema sp.	215	IPR032358	3..211
A0A943WYY5	unreviewed	DUF4867 domain-containing protein	166	Treponema sp.	214	IPR032358	3..210
I0XAI5	unreviewed	DUF4867 domain-containing protein	1124982	Treponema sp. JC4	215	IPR032358	3..211
A0A923NW04	unreviewed	DUF4867 family protein	2766703	Treponema sp. Marseille-Q3903	216	IPR032358	3..211
A0A2T5IFY0	unreviewed	DUF4867 family protein	382641	Trichococcus patagoniensis	204	IPR032358	2..197
W0FQK1	unreviewed	DUF4867 domain-containing protein	1393494	uncultured bacterium Contig1722	221	IPR032358	10..214
A0A1C5L285	unreviewed	Ureidoglycolate hydrolase	765821	uncultured Blautia sp.	161	IPR032358	66..145
A0A1C5N268	unreviewed	DUF4867 family protein	765821	uncultured Blautia sp.	205	IPR032358	3..202
A0A1C5NIY0	unreviewed	DUF4867 family protein	765821	uncultured Blautia sp.	205	IPR032358	3..202
A0A1C5PL69	unreviewed	Ureidoglycolate hydrolase	765821	uncultured Blautia sp.	163	IPR032358	64..145
A0A1C5USC6	unreviewed	DUF4867 domain-containing protein	765821	uncultured Blautia sp.	205	IPR032358	3..202
A0A1C6FKD3	unreviewed	DUF4867 domain-containing protein	765821	uncultured Blautia sp.	205	IPR032358	3..202
A0A1C6HGM6	unreviewed	DUF4867 domain-containing protein	765821	uncultured Blautia sp.	205	IPR032358	3..202
A0A6N2TAM1	unreviewed	DUF4867 domain-containing protein	765821	uncultured Blautia sp.	205	IPR032358	3..202
A0A6N2TXR1	unreviewed	Ureidoglycolate lyase	765821	uncultured Blautia sp.	163	IPR032358	63..158
A0A1C5KJA2	unreviewed	DUF4867 domain-containing protein	59620	uncultured Clostridium sp.	206	IPR032358	5..202
A0A1C5L2C0	unreviewed	DUF4867 domain-containing protein	59620	uncultured Clostridium sp.	206	IPR032358	3..202
A0A1C5LVP0	unreviewed	DUF4867 domain-containing protein	59620	uncultured Clostridium sp.	225	IPR032358	16..218
A0A1C5MC09	unreviewed	DUF4867 domain-containing protein	59620	uncultured Clostridium sp.	205	IPR032358	3..202
A0A1C5MNW3	unreviewed	DUF4867 domain-containing protein	59620	uncultured Clostridium sp.	207	IPR032358	3..204
A0A1C5QQJ2	unreviewed	DUF4867 domain-containing protein	59620	uncultured Clostridium sp.	213	IPR032358	3..209
A0A1C5T5F6	unreviewed	DUF4867 domain-containing protein	59620	uncultured Clostridium sp.	204	IPR032358	3..202
A0A1C5X7R8	unreviewed	DUF4867 domain-containing protein	59620	uncultured Clostridium sp.	220	IPR032358	15..210
A0A1C5YA26	unreviewed	DUF4867 domain-containing protein	59620	uncultured Clostridium sp.	205	IPR032358	3..202
A0A1C6A099	unreviewed	DUF4867 domain-containing protein	59620	uncultured Clostridium sp.	213	IPR032358	3..209
A0A1C6G610	unreviewed	DUF4867 domain-containing protein	59620	uncultured Clostridium sp.	208	IPR032358	4..205
A0A1C6I8V2	unreviewed	DUF4867 domain-containing protein	59620	uncultured Clostridium sp.	208	IPR032358	18..203
A0A1C6IS58	unreviewed	DUF4867 domain-containing protein	59620	uncultured Clostridium sp.	227	IPR032358	18..221
A0A1C6J202	unreviewed	DUF4867 domain-containing protein	59620	uncultured Clostridium sp.	223	IPR032358	19..219
A0A1C6JR32	unreviewed	DUF4867 domain-containing protein	59620	uncultured Clostridium sp.	205	IPR032358	3..202
A0A1C6KM13	unreviewed	DUF4867 domain-containing protein	59620	uncultured Clostridium sp.	223	IPR032358	16..218
A0A1C6KRE0	unreviewed	DUF4867 domain-containing protein	59620	uncultured Clostridium sp.	208	IPR032358	4..205
A0A6N3DIC9	unreviewed	DUF4867 domain-containing protein	59620	uncultured Clostridium sp.	211	IPR032358	3..205
A0A1C5VXC9	unreviewed	DUF4867 family protein	458253	uncultured Coprococcus sp.	206	IPR032358	3..202
A0A212JS52	unreviewed	DUF4867 domain-containing protein	172733	uncultured Eubacteriales bacterium	210	IPR032358	3..204
A0A1C5L6D8	unreviewed	DUF4867 domain-containing protein	165185	uncultured Eubacterium sp.	217	IPR032358	3..210
A0A1C6K4V0	unreviewed	DUF4867 domain-containing protein	165185	uncultured Eubacterium sp.	217	IPR032358	3..210
A0A1C6FYS4	unreviewed	DUF4867 domain-containing protein	446043	uncultured Lachnospira sp.	206	IPR032358	4..203
A0A1C5YKN2	unreviewed	DUF4867 domain-containing protein	512314	uncultured Roseburia sp.	212	IPR032358	3..203
A0A1C5QRU8	unreviewed	DUF4867 domain-containing protein	165186	uncultured Ruminococcus sp.	205	IPR032358	3..202
A0A1C5TAS0	unreviewed	DUF4867 domain-containing protein	165186	uncultured Ruminococcus sp.	208	IPR032358	3..206
A0A1C5UK28	unreviewed	DUF4867 domain-containing protein	165186	uncultured Ruminococcus sp.	205	IPR032358	3..202
A0A1C5V5R6	unreviewed	DUF4867 domain-containing protein	165186	uncultured Ruminococcus sp.	205	IPR032358	3..202
A0A1C6G9L4	unreviewed	DUF4867 domain-containing protein	165186	uncultured Ruminococcus sp.	207	IPR032358	3..205
A0A1C6HQR9	unreviewed	DUF4867 domain-containing protein	165186	uncultured Ruminococcus sp.	204	IPR032358	3..201
A0A1C6I2Y0	unreviewed	DUF4867 domain-containing protein	165186	uncultured Ruminococcus sp.	205	IPR032358	3..202
A0A1C6IR53	unreviewed	Ureidoglycolate hydrolase	165186	uncultured Ruminococcus sp.	161	IPR032358	66..145
A0A650ENR5	unreviewed	DUF4867 domain-containing protein	201186	uncultured Spirochaetaceae bacterium	220	IPR032358	3..211
A0A8J8MLX0	unreviewed	DUF4867 domain-containing protein	1348613	Vallitalea pronyensis	224	IPR032358	16..217
A0A847YT48	unreviewed	DUF4867 domain-containing protein	2049049	Veillonellaceae bacterium	229	IPR032358	19..224
A0A090RZA1	unreviewed	DUF4867 domain-containing protein	990268	Vibrio maritimus	219	IPR032358	16..213
A0A090SCL6	unreviewed	DUF4867 domain-containing protein	990271	Vibrio variabilis	140	IPR032358	1..134
A0A265N843	unreviewed	DUF4867 domain-containing protein	2024554	Virgibacillus indicus	228	IPR032358	16..217
A0A6L5YKU6	unreviewed	DUF4867 family protein	2606635	Waltera intestinalis	213	IPR032358	3..209
A0A7G9GFW6	unreviewed	DUF4867 family protein	2763667	Wansuia hejianensis	206	IPR032358	3..203
A0A8I0L5P3	unreviewed	DUF4867 domain-containing protein	611301	Xanthomonas citri pv. citri	90	IPR032358	1..89

## Sheet: SSN table for DUF4867
name	AlphaFold	Class	Cluster Node Count	Cluster Sequence Count	Description	EC	Family	Gene Name	Genus	InterPro (Domain)	InterPro (Family)	Kingdom	List of IDs in Rep Node	NCBI IDs	Neighbor InterPro Families	Neighbor Pfam Families	Node Count Cluster Number	Number of IDs in Rep Node	Order	Organism	PDB	PFAM	Phylum	Present in ENA Database?	Query IDs	Sequence Count Cluster Number	Sequence Length	shared name	Singleton Number	Species	Superkingdom	Taxonomy ID
A0A7J3D614	AF-A0A7J3D614-F1	Nitrososphaeria	2	2	DUF4867 family protein	None	NA	ENV71_07125	NA	None	IPR032358	TACK group	A0A7J3D614	EMBL-CDS:HGG98381.1	IPR000054|IPR000077|IPR001266|IPR001537|IPR001737|IPR002836|IPR004095|IPR004384|IPR004557|IPR005304|IPR007175|IPR007848|IPR011530|IPR012675|IPR012676|IPR016432|IPR020598|IPR023503|IPR023621|IPR023626|IPR027548|IPR029026|IPR029028|IPR029063|IPR036388|IPR036390|IPR036883|IPR045001	PF00398|PF00588|PF00832|PF01090|PF01198|PF01984|PF02824|PF03587|PF04032|PF05175	47	1	unclassified Nitrososphaeria	Nitrososphaeria archaeon.	None	PF16161	Nitrososphaerota	TRUE	A0A7J3D614	47	168	A0A7J3D614		Nitrososphaeria archaeon	Archaea	2268198
A0A2M9HKD1	AF-A0A2M9HKD1-F1	Actinomycetes	5	5	DUF4867 domain-containing protein	None	Bifidobacteriaceae	CSQ86_05155	Bifidobacterium	None	IPR032358	Terrabacteria group	A0A2M9HKD1	EMBL-CDS:PJM77272.1	IPR000322|IPR000515|IPR000836|IPR000847|IPR001387|IPR002347|IPR003313|IPR003439|IPR003593|IPR004467|IPR005119|IPR006059|IPR006439|IPR009057|IPR010982|IPR011013|IPR011032|IPR011701|IPR013149|IPR013154|IPR013780|IPR017853|IPR018060|IPR020843|IPR020846|IPR023031|IPR023214|IPR024499|IPR027417|IPR029057|IPR029058|IPR032781|IPR035906|IPR036259|IPR036291|IPR036388|IPR036390|IPR036412|IPR037923|IPR041492	PF00005|PF00106|PF00107|PF00126|PF00156|PF00528|PF01055|PF01381|PF02311|PF03466|PF07690|PF08240|PF11187|PF12833|PF12848|PF13416|PF13419	19	1	Bifidobacteriales	Bifidobacterium felsineum.	None	PF16161	Actinomycetota	TRUE	A0A2M9HKD1	19	212	A0A2M9HKD1		Bifidobacterium felsineum	Bacteria	2045440
A0A261FW55	AF-A0A261FW55-F1	Actinomycetes	5	5	DUF4867 family protein	None	Bifidobacteriaceae	None	Bifidobacterium	None	IPR032358	Terrabacteria group	A0A261FW55	GI:1119833630|GI:1233724407|EMBL-CDS:OZG63382.1|EMBL-CDS:QOL34289.1|REFSEQ:WP_072725480.1	IPR000092|IPR000565|IPR000600|IPR000719|IPR000943|IPR001241|IPR001387|IPR001670|IPR002205|IPR002288|IPR002591|IPR003313|IPR003594|IPR005471|IPR005543|IPR006171|IPR007624|IPR007627|IPR007630|IPR008949|IPR009042|IPR009057|IPR010982|IPR011009|IPR011032|IPR011701|IPR011991|IPR012079|IPR012760|IPR013149|IPR013154|IPR013324|IPR013325|IPR013506|IPR013757|IPR013758|IPR013759|IPR013760|IPR014284|IPR014721…	PF00069|PF00107|PF00140|PF00171|PF00204|PF00348|PF00465|PF00480|PF00521|PF00986|PF01663|PF01751|PF02311|PF02518|PF03793|PF03989|PF04539|PF04542|PF04545|PF07690|PF08240|PF09339|PF11188|PF11268|PF12833|PF13443|PF13687|PF13834	19	1	Bifidobacteriales	Bifidobacterium lemurum.	None	PF16161	Actinomycetota	TRUE	A0A261FW55	19	213	A0A261FW55		Bifidobacterium lemurum	Bacteria	1603886
R5ZM77	AF-R5ZM77-F1	Coriobacteriia	267	298	DUF4867 domain-containing protein	None	Coriobacteriaceae	BN511_00690	Collinsella	None	IPR032358	Terrabacteria group	R5ZM77	EMBL-CDS:CDA35401.1	IPR001910|IPR002139|IPR003815|IPR011249|IPR011611|IPR011877|IPR023186|IPR029056|IPR036452|IPR037005	PF00294|PF01156|PF02664	2	1	Coriobacteriales	Collinsella sp. CAG:166.	None	PF16161	Actinomycetota	TRUE	R5ZM77	2	214	R5ZM77		Collinsella sp. CAG:166	Bacteria	1262850
A0A943T5J7	None	Coriobacteriia	267	298	DUF4867 family protein	None	Coriobacteriaceae	KH291_00170	Collinsella	None	IPR032358	Terrabacteria group	A0A943T5J7	EMBL-CDS:MBS6608228.1	IPR000644|IPR000792|IPR000836|IPR001046|IPR001127|IPR001360|IPR001910|IPR002139|IPR002509|IPR002656|IPR002780|IPR003593|IPR003815|IPR004467|IPR006439|IPR006668|IPR006669|IPR010918|IPR011033|IPR011055|IPR011249|IPR011330|IPR011611|IPR011854|IPR011877|IPR016032|IPR016188|IPR017853|IPR023031|IPR023186|IPR023198|IPR023214|IPR024623|IPR027417|IPR029056|IPR029057|IPR036388|IPR036412|IPR036452|IPR036514…	PF00156|PF00196|PF00232|PF00294|PF00358|PF00571|PF00586|PF01156|PF01522|PF01566|PF01757|PF01924|PF02664|PF02769|PF03448|PF12732|PF13191|PF13419	2	1	Coriobacteriales	Collinsella sp.	None	PF16161	Actinomycetota	TRUE	A0A943T5J7	2	214	A0A943T5J7		Collinsella sp.	Bacteria	1965294
A0A943NYG3	None	Coriobacteriia	267	298	DUF4867 family protein	None	Coriobacteriaceae	KH385_04865	Collinsella	None	IPR032358	Terrabacteria group	A0A943NYG3	EMBL-CDS:MBS6405581.1	IPR000792|IPR001360|IPR001789|IPR003593|IPR011006|IPR016032|IPR017853|IPR027417|IPR027872|IPR031621|IPR036388|IPR036890|IPR039420|IPR041664	PF00072|PF00196|PF00232|PF13191|PF14471|PF16927	2	1	Coriobacteriales	Collinsella sp.	None	PF16161	Actinomycetota	TRUE	A0A943NYG3	2	214	A0A943NYG3		Collinsella sp.	Bacteria	1965294
A0A943GBX2	None	Coriobacteriia	267	298	DUF4867 family protein	None	Coriobacteriaceae	KHZ20_07750	Collinsella	None	IPR032358	Terrabacteria group	A0A943GBX2	EMBL-CDS:MBS5034578.1	IPR000792|IPR000843|IPR001360|IPR001757|IPR001789|IPR001910|IPR001996|IPR002656|IPR003352|IPR003815|IPR004014|IPR004341|IPR006068|IPR006415|IPR008250|IPR010982|IPR011006|IPR011249|IPR011608|IPR013013|IPR016032|IPR017853|IPR023186|IPR023214|IPR023298|IPR023299|IPR027872|IPR028082|IPR031621|IPR033880|IPR036013|IPR036388|IPR036412|IPR036452|IPR036514|IPR036634|IPR036650|IPR036878|IPR036890|IPR037005…	PF00072|PF00122|PF00196|PF00232|PF00356|PF00367|PF00689|PF00690|PF00702|PF00874|PF01156|PF01757|PF02378|PF02664|PF03123|PF13377|PF13421|PF14471|PF16927	2	1	Coriobacteriales	Collinsella sp.	None	PF16161	Actinomycetota	TRUE	A0A943GBX2	2	214	A0A943GBX2		Collinsella sp.	Bacteria	1965294
A0A943E4H9	None	Coriobacteriia	267	298	DUF4867 family protein	None	Coriobacteriaceae	KHX43_08885	Collinsella	None	IPR032358	Terrabacteria group	A0A943E4H9	EMBL-CDS:MBS5439886.1	IPR000577|IPR000792|IPR000843|IPR001360|IPR001789|IPR001996|IPR003352|IPR003815|IPR004341|IPR005474|IPR005475|IPR009014|IPR009015|IPR010982|IPR011006|IPR011249|IPR011608|IPR013013|IPR016032|IPR017853|IPR018484|IPR018485|IPR028082|IPR029061|IPR031621|IPR033248|IPR036634|IPR036650|IPR036878|IPR036890|IPR037005|IPR039420|IPR043129|IPR046335	PF00072|PF00196|PF00232|PF00356|PF00367|PF00370|PF00456|PF00874|PF02378|PF02664|PF02779|PF02780|PF02782|PF03123|PF13377|PF16927	2	1	Coriobacteriales	Collinsella sp.	None	PF16161	Actinomycetota	TRUE	A0A943E4H9	2	214	A0A943E4H9		Collinsella sp.	Bacteria	1965294
A0A6N9JJ00	AF-A0A6N9JJ00-F1	Coriobacteriia	267	298	DUF4867 family protein	None	Coriobacteriaceae	GT464_07015	Collinsella	None	IPR032358	Terrabacteria group	A0A6N9JJ00	EMBL-CDS:MZJ39697.1	IPR000577|IPR000600|IPR001360|IPR001647|IPR001996|IPR003188|IPR003352|IPR003501|IPR003815|IPR004501|IPR004796|IPR005474|IPR005475|IPR009014|IPR009015|IPR009057|IPR010126|IPR011249|IPR011483|IPR013012|IPR013013|IPR013783|IPR017853|IPR018484|IPR018485|IPR020846|IPR025277|IPR029058|IPR029061|IPR032260|IPR033248|IPR036095|IPR036259|IPR036452|IPR036542|IPR036878|IPR037005|IPR041239|IPR043129|IPR045394	PF00232|PF00367|PF00370|PF00440|PF00456|PF00480|PF02255|PF02302|PF02378|PF02664|PF02779|PF02780|PF02782|PF07632|PF10503|PF13204|PF13347|PF16586|PF18310|PF20091	2	1	Coriobacteriales	Collinsella aerofaciens.	None	PF16161	Actinomycetota	TRUE	A0A6N9JJ00	2	214	A0A6N9JJ00		Collinsella aerofaciens	Bacteria	74426
A0A6N2ZQW9	AF-A0A6N2ZQW9-F1	Coriobacteriia	267	298	DUF4867 family protein	None	Coriobacteriaceae	CALFYP39_00603	Collinsella	None	IPR032358	Terrabacteria group	A0A6N2ZQW9	EMBL-CDS:VYT79222.1	IPR000577|IPR000843|IPR001046|IPR001360|IPR001647|IPR001910|IPR001996|IPR002139|IPR002656|IPR003352|IPR003593|IPR003815|IPR005474|IPR005475|IPR009014|IPR009015|IPR009057|IPR010126|IPR010982|IPR011249|IPR011483|IPR011611|IPR011877|IPR013013|IPR013783|IPR017853|IPR018484|IPR018485|IPR020846|IPR023186|IPR025277|IPR025420|IPR027417|IPR028082|IPR029056|IPR029058|IPR029061|IPR033248|IPR036259|IPR036452…	PF00232|PF00294|PF00356|PF00367|PF00370|PF00440|PF00456|PF01156|PF01566|PF01757|PF02378|PF02664|PF02779|PF02780|PF02782|PF07632|PF10503|PF13191|PF13204|PF13347|PF13377|PF13635	2	1	Coriobacteriales	Collinsella aerofaciens.	None	PF16161	Actinomycetota	TRUE	A0A6N2ZQW9	2	214	A0A6N2ZQW9		Collinsella aerofaciens	Bacteria	74426
A0A6L8RN49	AF-A0A6L8RN49-F1	Coriobacteriia	267	298	DUF4867 family protein	None	Coriobacteriaceae	GT635_08555	Collinsella	None	IPR032358	Terrabacteria group	A0A6L8RN49	EMBL-CDS:MZJ86492.1	IPR000577|IPR000792|IPR000843|IPR001046|IPR001360|IPR001584|IPR001910|IPR001996|IPR002139|IPR002656|IPR003352|IPR003815|IPR005474|IPR005475|IPR009014|IPR009015|IPR009057|IPR010126|IPR010921|IPR010982|IPR011249|IPR011483|IPR011611|IPR011877|IPR012337|IPR013013|IPR013783|IPR016032|IPR017853|IPR018484|IPR018485|IPR023186|IPR025277|IPR025948|IPR028082|IPR029056|IPR029058|IPR029061|IPR033248|IPR036388…	PF00196|PF00232|PF00294|PF00356|PF00367|PF00370|PF00456|PF00665|PF01156|PF01566|PF01757|PF02378|PF02664|PF02779|PF02780|PF02782|PF07632|PF10503|PF13204|PF13276|PF13333|PF13377|PF13518|PF18435	2	1	Coriobacteriales	Collinsella aerofaciens.	None	PF16161	Actinomycetota	TRUE	A0A6L8RN49	2	214	A0A6L8RN49		Collinsella aerofaciens	Bacteria	74426
A0A6A8M691	AF-A0A6A8M691-F1|AF-A0A6L5XUJ7-F1	Coriobacteriia	267	298	DUF4867 family protein	None	Coriobacteriaceae	FYJ41_07900|FYJ40_07840	Collinsella	None	IPR032358	Terrabacteria group	A0A6A8M691|A0A6L5XUJ7	EMBL-CDS:MSS26257.1|EMBL-CDS:MSS52641.1	IPR000792|IPR001360|IPR001789|IPR003593|IPR011006|IPR016032|IPR017853|IPR027417|IPR027872|IPR031621|IPR033880|IPR036013|IPR036890|IPR039420|IPR041664	PF00072|PF00196|PF00232|PF13191|PF13421|PF14471|PF16927	2	2	Coriobacteriales	Collinsella sp. WCA1-178-WT-3	None	PF16161	Actinomycetota	true|true	A0A6A8M691|A0A6L5XUJ7	2	214	A0A6A8M691		Collinsella sp. WCA1-178-WT-3 (M2)|Collinsella sp. WCA1-178-WT-3 (M1)	Bacteria	2605780|2605779
A0A5K1J009	AF-A0A5K1J009-F1	Coriobacteriia	267	298	DUF4867 family protein	None	Coriobacteriaceae	KCJAJFAP_00153	Collinsella	None	IPR032358	Terrabacteria group	A0A5K1J009	EMBL-CDS:VWL95243.1	IPR000577|IPR000843|IPR001360|IPR001757|IPR001910|IPR001996|IPR003352|IPR003593|IPR003815|IPR004014|IPR004341|IPR005474|IPR005475|IPR006068|IPR006415|IPR008250|IPR009014|IPR009015|IPR010126|IPR010982|IPR011249|IPR011483|IPR011608|IPR013013|IPR013022|IPR013783|IPR017853|IPR018484|IPR018485|IPR023186|IPR023214|IPR023298|IPR023299|IPR025277|IPR025420|IPR027417|IPR028082|IPR029058|IPR029061|IPR033248…	PF00122|PF00232|PF00356|PF00367|PF00370|PF00456|PF00689|PF00690|PF00702|PF00874|PF01156|PF01261|PF02378|PF02664|PF02779|PF02780|PF02782|PF03123|PF07632|PF10503|PF13173|PF13191|PF13204|PF13246|PF13377|PF13635|PF20434	2	1	Coriobacteriales	Collinsella aerofaciens.	None	PF16161	Actinomycetota	TRUE	A0A5K1J009	2	214	A0A5K1J009		Collinsella aerofaciens	Bacteria	74426
A0A5K1IN16	AF-A0A5K1IN16-F1	Coriobacteriia	267	298	DUF4867 family protein	None	Coriobacteriaceae	CKJAJONC_01336	Collinsella	None	IPR032358	Terrabacteria group	A0A5K1IN16	EMBL-CDS:VWL89665.1	IPR000644|IPR000792|IPR000836|IPR001046|IPR001757|IPR001789|IPR001910|IPR002139|IPR002509|IPR002656|IPR003594|IPR003815|IPR004014|IPR004467|IPR006068|IPR006415|IPR006668|IPR006669|IPR008250|IPR011006|IPR011033|IPR011249|IPR011330|IPR011611|IPR011877|IPR016032|IPR023031|IPR023186|IPR023214|IPR023298|IPR023299|IPR024623|IPR027275|IPR027872|IPR029056|IPR029057|IPR031621|IPR033880|IPR036013|IPR036388…	PF00072|PF00122|PF00156|PF00196|PF00294|PF00571|PF00689|PF00690|PF00702|PF01156|PF01522|PF01566|PF01757|PF02664|PF03448|PF05239|PF12732|PF13421|PF14471|PF16927|PF18921	2	1	Coriobacteriales	Collinsella aerofaciens.	None	PF16161	Actinomycetota	TRUE	A0A5K1IN16	2	214	A0A5K1IN16		Collinsella aerofaciens	Bacteria	74426
A0A5K1IGC7	AF-A0A5K1IGC7-F1	Coriobacteriia	267	298	DUF4867 family protein	None	Coriobacteriaceae	AOBCEHNH_01416	Collinsella	None	IPR032358	Terrabacteria group	A0A5K1IGC7	EMBL-CDS:VWL64720.1	IPR000577|IPR000600|IPR000836|IPR001360|IPR001375|IPR001757|IPR001996|IPR003188|IPR003352|IPR003501|IPR003815|IPR004014|IPR004341|IPR004467|IPR005474|IPR005475|IPR006068|IPR006415|IPR008250|IPR009014|IPR009015|IPR011249|IPR011483|IPR011608|IPR013012|IPR013013|IPR013783|IPR017853|IPR018484|IPR018485|IPR023031|IPR023214|IPR023298|IPR023299|IPR025277|IPR029057|IPR029058|IPR029061|IPR033248|IPR036095…	PF00122|PF00156|PF00232|PF00326|PF00367|PF00370|PF00456|PF00480|PF00689|PF00690|PF00702|PF00874|PF02255|PF02302|PF02378|PF02664|PF02779|PF02780|PF02782|PF03123|PF07632|PF13204|PF18435|PF20434	2	1	Coriobacteriales	Collinsella aerofaciens.	None	PF16161	Actinomycetota	TRUE	A0A5K1IGC7	2	214	A0A5K1IGC7		Collinsella aerofaciens	Bacteria	74426
A0A416ZIM6	AF-A0A416ZIM6-F1	Coriobacteriia	267	298	DUF4867 family protein	None	Coriobacteriaceae	DWV48_00715	Collinsella	None	IPR032358	Terrabacteria group	A0A416ZIM6	EMBL-CDS:RHS41630.1	IPR000577|IPR000600|IPR001360|IPR001647|IPR001996|IPR003188|IPR003352|IPR003501|IPR003593|IPR003815|IPR004501|IPR004796|IPR005474|IPR005475|IPR009014|IPR009015|IPR009057|IPR010126|IPR011249|IPR011483|IPR013012|IPR013013|IPR013783|IPR017853|IPR018484|IPR018485|IPR020846|IPR025277|IPR025420|IPR027417|IPR029058|IPR029061|IPR033248|IPR036095|IPR036259|IPR036452|IPR036542|IPR036878|IPR037005|IPR038750…	PF00232|PF00367|PF00370|PF00440|PF00456|PF00480|PF02255|PF02302|PF02378|PF02664|PF02779|PF02780|PF02782|PF07632|PF10503|PF13173|PF13191|PF13204|PF13347|PF13635|PF18435|PF19700	2	1	Coriobacteriales	Collinsella sp. AF08-23.	None	PF16161	Actinomycetota	TRUE	A0A416ZIM6	2	214	A0A416ZIM6		Collinsella sp. AF08-23	Bacteria	2292211
A0A415V7C4	AF-A0A415V7C4-F1	Coriobacteriia	267	298	DUF4867 family protein	None	Coriobacteriaceae	DWZ15_08450	Collinsella	None	IPR032358	Terrabacteria group	A0A415V7C4	EMBL-CDS:RHN36073.1	IPR000577|IPR000792|IPR000843|IPR001046|IPR001360|IPR001375|IPR001789|IPR001910|IPR002139|IPR002656|IPR003594|IPR003815|IPR005474|IPR005475|IPR009014|IPR009015|IPR010982|IPR011006|IPR011249|IPR011483|IPR011611|IPR011877|IPR013783|IPR016032|IPR017853|IPR018484|IPR018485|IPR023186|IPR027872|IPR028082|IPR029056|IPR029058|IPR029061|IPR031621|IPR033248|IPR033880|IPR036013|IPR036452|IPR036514|IPR036890…	PF00072|PF00196|PF00232|PF00294|PF00326|PF00356|PF00370|PF00456|PF01156|PF01566|PF01757|PF02664|PF02779|PF02780|PF02782|PF07632|PF13377|PF13421|PF14471|PF16927|PF18435	2	1	Coriobacteriales	Collinsella sp. AF29-7AC.	None	PF16161	Actinomycetota	TRUE	A0A415V7C4	2	214	A0A415V7C4		Collinsella sp. AF29-7AC	Bacteria	2292010
A0A415UXJ2	AF-A0A415UXJ2-F1	Coriobacteriia	267	298	DUF4867 family protein	None	Coriobacteriaceae	DWZ22_01280	Collinsella	None	IPR032358	Terrabacteria group	A0A415UXJ2	EMBL-CDS:RHN23225.1	IPR000281|IPR000577|IPR000792|IPR001360|IPR001789|IPR001996|IPR002611|IPR003352|IPR003593|IPR003594|IPR003815|IPR005474|IPR005475|IPR006879|IPR009014|IPR009057|IPR011006|IPR011249|IPR011330|IPR013013|IPR016032|IPR017853|IPR018484|IPR018485|IPR027417|IPR027872|IPR029061|IPR031621|IPR033248|IPR033880|IPR036013|IPR036388|IPR036878|IPR036890|IPR037005|IPR039420|IPR041664|IPR043129|IPR046348|IPR047640	PF00072|PF00196|PF00232|PF00367|PF00370|PF00456|PF01418|PF01695|PF02378|PF02664|PF02779|PF02780|PF02782|PF04794|PF13191|PF13421|PF14471|PF16927	2	1	Coriobacteriales	Collinsella sp. AF31-11.	None	PF16161	Actinomycetota	TRUE	A0A415UXJ2	2	214	A0A415UXJ2		Collinsella sp. AF31-11	Bacteria	2292011
A0A415RLS8	AF-A0A415RLS8-F1	Coriobacteriia	267	298	DUF4867 family protein	None	Coriobacteriaceae	DWZ52_07310	Collinsella	None	IPR032358	Terrabacteria group	A0A415RLS8	EMBL-CDS:RHM61064.1	IPR000644|IPR000792|IPR000836|IPR001046|IPR001757|IPR001789|IPR001910|IPR002139|IPR002509|IPR002656|IPR003594|IPR003815|IPR004014|IPR004467|IPR006068|IPR006415|IPR006668|IPR006669|IPR008250|IPR011006|IPR011033|IPR011249|IPR011330|IPR011611|IPR011877|IPR016032|IPR023031|IPR023186|IPR023214|IPR023298|IPR023299|IPR024623|IPR027275|IPR027872|IPR029056|IPR029057|IPR031621|IPR033880|IPR036013|IPR036412…	PF00072|PF00122|PF00156|PF00196|PF00294|PF00571|PF00689|PF00690|PF00702|PF01156|PF01522|PF01566|PF01757|PF02664|PF03448|PF05239|PF12732|PF13421|PF14471|PF16927	2	1	Coriobacteriales	Collinsella sp. AF33-16.	None	PF16161	Actinomycetota	TRUE	A0A415RLS8	2	214	A0A415RLS8		Collinsella sp. AF33-16	Bacteria	2292012
A0A415KMN5	AF-A0A415KMN5-F1	Coriobacteriia	267	298	DUF4867 family protein	None	Coriobacteriaceae	DW024_04675	Collinsella	None	IPR032358	Terrabacteria group	A0A415KMN5	EMBL-CDS:RHL37386.1	IPR000281|IPR000577|IPR000836|IPR000843|IPR001360|IPR001996|IPR003352|IPR003815|IPR004341|IPR004467|IPR005474|IPR005475|IPR008979|IPR009014|IPR009015|IPR009057|IPR010126|IPR010982|IPR011249|IPR011483|IPR011608|IPR013013|IPR013783|IPR017853|IPR018484|IPR018485|IPR023031|IPR025277|IPR025420|IPR028082|IPR029057|IPR029058|IPR029061|IPR033248|IPR035472|IPR036388|IPR036452|IPR036634|IPR036650|IPR036878…	PF00156|PF00232|PF00356|PF00367|PF00370|PF00456|PF00874|PF01418|PF02378|PF02664|PF02779|PF02780|PF02782|PF03123|PF07632|PF10503|PF13173|PF13204|PF13377|PF13635|PF20434	2	1	Coriobacteriales	Collinsella sp. AF37-9.	None	PF16161	Actinomycetota	TRUE	A0A415KMN5	2	214	A0A415KMN5		Collinsella sp. AF37-9	Bacteria	2292014
A0A415JRF5	AF-A0A415JRF5-F1	Coriobacteriia	267	298	DUF4867 family protein	None	Coriobacteriaceae	DW029_00815	Collinsella	None	IPR032358	Terrabacteria group	A0A415JRF5	EMBL-CDS:RHL26606.1	IPR000577|IPR000792|IPR000843|IPR001046|IPR001360|IPR001764|IPR001789|IPR001910|IPR001996|IPR002139|IPR002656|IPR002772|IPR003352|IPR003594|IPR003815|IPR004341|IPR005474|IPR005475|IPR006710|IPR009014|IPR009015|IPR010982|IPR011006|IPR011249|IPR011608|IPR011611|IPR011877|IPR013013|IPR013783|IPR016032|IPR017853|IPR018484|IPR018485|IPR023186|IPR023296|IPR026891|IPR027417|IPR028082|IPR029056|IPR029061…	PF00072|PF00196|PF00232|PF00294|PF00356|PF00367|PF00370|PF00456|PF00874|PF00933|PF01156|PF01566|PF01757|PF01915|PF02378|PF02664|PF02779|PF02780|PF02782|PF03123|PF04616|PF13191|PF13377|PF14310|PF16927	2	1	Coriobacteriales	Collinsella sp. AF38-3AC.	None	PF16161	Actinomycetota	TRUE	A0A415JRF5	2	214	A0A415JRF5		Collinsella sp. AF38-3AC	Bacteria	2292015
A0A415IFN5	AF-A0A415IFN5-F1	Coriobacteriia	267	298	DUF4867 family protein	None	Coriobacteriaceae	DW037_04155	Collinsella	None	IPR032358	Terrabacteria group	A0A415IFN5	EMBL-CDS:RHL06450.1	IPR000577|IPR000836|IPR000843|IPR001360|IPR001757|IPR001910|IPR001996|IPR003352|IPR003815|IPR004014|IPR004341|IPR004467|IPR005474|IPR005475|IPR006068|IPR006415|IPR008250|IPR009014|IPR009015|IPR010982|IPR011249|IPR011608|IPR013013|IPR017853|IPR018484|IPR018485|IPR023031|IPR023186|IPR023214|IPR023298|IPR023299|IPR025420|IPR028082|IPR029057|IPR029058|IPR029061|IPR033248|IPR036412|IPR036452|IPR036634…	PF00122|PF00156|PF00232|PF00356|PF00367|PF00370|PF00456|PF00689|PF00690|PF00702|PF00874|PF01156|PF02378|PF02664|PF02779|PF02780|PF02782|PF03123|PF13173|PF13377|PF13635|PF20434	2	1	Coriobacteriales	Collinsella sp. AF39-11AT.	None	PF16161	Actinomycetota	TRUE	A0A415IFN5	2	214	A0A415IFN5		Collinsella sp. AF39-11AT	Bacteria	2292016
A0A414ZP29	AF-A0A414ZP29-F1	Coriobacteriia	267	298	DUF4867 family protein	None	Coriobacteriaceae	DW171_09510	Collinsella	None	IPR032358	Terrabacteria group	A0A414ZP29	EMBL-CDS:RHI24775.1	IPR000577|IPR000843|IPR001360|IPR001910|IPR002139|IPR002656|IPR003815|IPR005474|IPR005475|IPR009014|IPR009015|IPR010982|IPR011249|IPR011611|IPR011877|IPR017853|IPR018484|IPR018485|IPR023186|IPR028082|IPR029056|IPR029061|IPR033248|IPR036452|IPR036514|IPR037005|IPR043129|IPR046335	PF00232|PF00294|PF00356|PF00370|PF00456|PF01156|PF01757|PF02664|PF02779|PF02780|PF02782|PF13377	2	1	Coriobacteriales	Collinsella sp. AM15-2.	None	PF16161	Actinomycetota	TRUE	A0A414ZP29	2	214	A0A414ZP29		Collinsella sp. AM15-2	Bacteria	2292025
A0A414PY40	AF-A0A414PY40-F1	Coriobacteriia	267	298	DUF4867 family protein	None	Coriobacteriaceae	DW661_03815	Collinsella	None	IPR032358	Terrabacteria group	A0A414PY40	EMBL-CDS:RHF73391.1	IPR000577|IPR000843|IPR001360|IPR001910|IPR001996|IPR003352|IPR003815|IPR004341|IPR005474|IPR005475|IPR009014|IPR009015|IPR010982|IPR011249|IPR011608|IPR013013|IPR017853|IPR018484|IPR018485|IPR023186|IPR028082|IPR029058|IPR029061|IPR033248|IPR036452|IPR036634|IPR036650|IPR036878|IPR037005|IPR043129|IPR046335	PF00232|PF00356|PF00367|PF00370|PF00456|PF00874|PF01156|PF02378|PF02664|PF02779|PF02780|PF02782|PF03123|PF13377|PF20434	2	1	Coriobacteriales	Collinsella sp. AM24-1.	None	PF16161	Actinomycetota	TRUE	A0A414PY40	2	214	A0A414PY40		Collinsella sp. AM24-1	Bacteria	2292031
A0A414JJ13	AF-A0A414JJ13-F1	Coriobacteriia	267	298	DUF4867 family protein	None	Coriobacteriaceae	DW732_01045	Collinsella	None	IPR032358	Terrabacteria group	A0A414JJ13	EMBL-CDS:RHE53181.1	IPR000281|IPR000577|IPR000792|IPR001360|IPR001789|IPR001996|IPR002611|IPR003352|IPR003593|IPR003594|IPR003815|IPR005474|IPR005475|IPR006879|IPR009014|IPR009057|IPR011006|IPR011249|IPR011330|IPR013013|IPR016032|IPR017853|IPR018484|IPR018485|IPR027417|IPR027872|IPR029061|IPR031621|IPR033248|IPR033880|IPR036013|IPR036388|IPR036878|IPR036890|IPR037005|IPR039420|IPR041664|IPR043129|IPR046348|IPR047640	PF00072|PF00196|PF00232|PF00367|PF00370|PF00456|PF01418|PF01695|PF02378|PF02664|PF02779|PF02780|PF02782|PF04794|PF13191|PF13421|PF14471|PF16927	2	1	Coriobacteriales	Collinsella sp. AM28-11LB.	None	PF16161	Actinomycetota	TRUE	A0A414JJ13	2	214	A0A414JJ13		Collinsella sp. AM28-11LB	Bacteria	2292312
A0A414EQ39	AF-A0A414EQ39-F1|AF-A0A415CVN2-F1	Coriobacteriia	267	298	DUF4867 family protein	None	Coriobacteriaceae	DW796_08950|DW112_06410	Collinsella	None	IPR032358	Terrabacteria group	A0A414EQ39|A0A415CVN2	EMBL-CDS:RHD33918.1|EMBL-CDS:RHJ57837.1	IPR000577|IPR000792|IPR000843|IPR001046|IPR001360|IPR001764|IPR001789|IPR001910|IPR001944|IPR001996|IPR002139|IPR002656|IPR002772|IPR003352|IPR003593|IPR003594|IPR003815|IPR004341|IPR005474|IPR005475|IPR006710|IPR009014|IPR009015|IPR010982|IPR011006|IPR011249|IPR011608|IPR011611|IPR011877|IPR013013|IPR013783|IPR016032|IPR017853|IPR018484|IPR018485|IPR023186|IPR023296|IPR026891|IPR027417|IPR028082…	PF00072|PF00196|PF00232|PF00294|PF00356|PF00367|PF00370|PF00456|PF00874|PF00933|PF01156|PF01301|PF01566|PF01757|PF01915|PF02378|PF02664|PF02779|PF02780|PF02782|PF03123|PF04616|PF13191|PF13377|PF14310|PF16927|PF18120	2	2	Coriobacteriales	Collinsella sp. AM31-2AC.|Collinsella sp. AM09-41.	None	PF16161	Actinomycetota	true|true	A0A414EQ39|A0A415CVN2	2	214	A0A414EQ39		Collinsella sp. AM31-2AC|Collinsella sp. AM09-41	Bacteria	2292314|2292017
A0A413UP22	AF-A0A413UP22-F1	Coriobacteriia	267	298	DUF4867 family protein	None	Coriobacteriaceae	DW892_05425	Collinsella	None	IPR032358	Terrabacteria group	A0A413UP22	EMBL-CDS:RHB18239.1	IPR000577|IPR000792|IPR000843|IPR001360|IPR001789|IPR001910|IPR001996|IPR003352|IPR003594|IPR003815|IPR004341|IPR005474|IPR005475|IPR009014|IPR009015|IPR010126|IPR010982|IPR011006|IPR011249|IPR011483|IPR011608|IPR013013|IPR013783|IPR016032|IPR017853|IPR018484|IPR018485|IPR023186|IPR027872|IPR028082|IPR029058|IPR029061|IPR031621|IPR033248|IPR033880|IPR036013|IPR036452|IPR036634|IPR036650|IPR036878…	PF00072|PF00196|PF00232|PF00356|PF00367|PF00370|PF00456|PF00874|PF01156|PF02378|PF02664|PF02779|PF02780|PF02782|PF03123|PF07632|PF10503|PF13377|PF13421|PF14471|PF16927|PF18435|PF20434	2	1	Coriobacteriales	Collinsella sp. AM40-7AC.	None	PF16161	Actinomycetota	TRUE	A0A413UP22	2	214	A0A413UP22		Collinsella sp. AM40-7AC	Bacteria	2292319
A0A413UJY6	AF-A0A413UJY6-F1	Coriobacteriia	267	298	DUF4867 family protein	None	Coriobacteriaceae	DW899_04155	Collinsella	None	IPR032358	Terrabacteria group	A0A413UJY6	EMBL-CDS:RHB14420.1	IPR000577|IPR000836|IPR000843|IPR001046|IPR001360|IPR001757|IPR001910|IPR001996|IPR002139|IPR002656|IPR003352|IPR003815|IPR004014|IPR004467|IPR005474|IPR005475|IPR006068|IPR006415|IPR008250|IPR009014|IPR009015|IPR010126|IPR010982|IPR011249|IPR011483|IPR011611|IPR011877|IPR013013|IPR013783|IPR017853|IPR018484|IPR018485|IPR023031|IPR023186|IPR023214|IPR023298|IPR023299|IPR025277|IPR028082|IPR029056…	PF00122|PF00156|PF00232|PF00294|PF00356|PF00367|PF00370|PF00456|PF00689|PF00690|PF00702|PF01156|PF01566|PF01757|PF02378|PF02664|PF02779|PF02780|PF02782|PF07632|PF10503|PF13204|PF13377|PF18435	2	1	Coriobacteriales	Collinsella sp. AM41-2BH.	None	PF16161	Actinomycetota	TRUE	A0A413UJY6	2	214	A0A413UJY6		Collinsella sp. AM41-2BH	Bacteria	2292320
A0A413R8C9	AF-A0A413R8C9-F1	Coriobacteriia	267	298	DUF4867 family protein	None	Coriobacteriaceae	DW943_08855	Collinsella	None	IPR032358	Terrabacteria group	A0A413R8C9	EMBL-CDS:RHA18448.1	IPR000577|IPR000792|IPR000843|IPR001360|IPR001789|IPR003593|IPR003594|IPR003815|IPR005474|IPR005475|IPR009014|IPR009015|IPR010982|IPR011006|IPR011249|IPR011483|IPR013783|IPR016032|IPR017853|IPR018484|IPR018485|IPR027417|IPR027872|IPR028082|IPR029061|IPR031621|IPR033248|IPR033880|IPR036013|IPR036452|IPR036890|IPR037005|IPR039420|IPR041664|IPR043129|IPR046335	PF00072|PF00196|PF00232|PF00356|PF00370|PF00456|PF02664|PF02779|PF02780|PF02782|PF07632|PF13191|PF13377|PF13421|PF14471|PF16927	2	1	Coriobacteriales	Collinsella sp. AM44-11.	None	PF16161	Actinomycetota	TRUE	A0A413R8C9	2	214	A0A413R8C9		Collinsella sp. AM44-11	Bacteria	2292323
A0A413H5Q5	AF-A0A413H5Q5-F1	Coriobacteriia	267	298	DUF4867 family protein	None	Coriobacteriaceae	DXA64_06765	Collinsella	None	IPR032358	Terrabacteria group	A0A413H5Q5	EMBL-CDS:RGX78931.1	IPR000577|IPR000792|IPR000843|IPR001360|IPR001789|IPR001910|IPR002139|IPR002656|IPR003815|IPR005474|IPR005475|IPR009014|IPR009015|IPR010982|IPR011006|IPR011249|IPR011611|IPR011877|IPR016032|IPR017853|IPR018484|IPR018485|IPR023186|IPR027872|IPR028082|IPR029056|IPR029061|IPR031621|IPR033248|IPR033880|IPR036013|IPR036388|IPR036452|IPR036514|IPR036890|IPR037005|IPR039420|IPR043129|IPR046335	PF00072|PF00196|PF00232|PF00294|PF00356|PF00370|PF00456|PF01156|PF01757|PF02664|PF02779|PF02780|PF02782|PF13377|PF13421|PF14471|PF16927	2	1	Coriobacteriales	Collinsella sp. OF03-4AA.	None	PF16161	Actinomycetota	TRUE	A0A413H5Q5	2	214	A0A413H5Q5		Collinsella sp. OF03-4AA	Bacteria	2292325
A0A413FY52	AF-A0A413FY52-F1|AF-A0A414VCA4-F1	Coriobacteriia	267	298	DUF4867 family protein	None	Coriobacteriaceae	DWV20_02705|DW233_08550	Collinsella	None	IPR032358	Terrabacteria group	A0A413FY52|A0A414VCA4	EMBL-CDS:RGX53381.1|EMBL-CDS:RHG96665.1	IPR000281|IPR000577|IPR000836|IPR000843|IPR001360|IPR001387|IPR001757|IPR001910|IPR001996|IPR003352|IPR003815|IPR004014|IPR004341|IPR004467|IPR005474|IPR005475|IPR006068|IPR006415|IPR008250|IPR008979|IPR009014|IPR009015|IPR009057|IPR010126|IPR010982|IPR011249|IPR011483|IPR011608|IPR013013|IPR013783|IPR017853|IPR018484|IPR018485|IPR023031|IPR023186|IPR023214|IPR023298|IPR023299|IPR025277|IPR028082…	PF00122|PF00156|PF00232|PF00356|PF00367|PF00370|PF00456|PF00689|PF00690|PF00702|PF00874|PF01156|PF01381|PF01418|PF02378|PF02664|PF02779|PF02780|PF02782|PF03123|PF07632|PF10503|PF13204|PF13377|PF17132|PF18435|PF20434	2	2	Coriobacteriales	Collinsella sp. AF02-46-1.|Collinsella sp. AM20-15AC.	None	PF16161	Actinomycetota	true|true	A0A413FY52|A0A414VCA4	2	214	A0A413FY52		Collinsella sp. AF02-46-1|Collinsella sp. AM20-15AC	Bacteria	2292207|2292029
A0A413F623	AF-A0A413F623-F1	Coriobacteriia	267	298	DUF4867 family protein	None	Coriobacteriaceae	DWV32_01550	Collinsella	None	IPR032358	Terrabacteria group	A0A413F623	EMBL-CDS:RGX19263.1	IPR000577|IPR000843|IPR001046|IPR001360|IPR001910|IPR002139|IPR002656|IPR003593|IPR003815|IPR005474|IPR005475|IPR009014|IPR009015|IPR010982|IPR011249|IPR011611|IPR011877|IPR017853|IPR018484|IPR018485|IPR023186|IPR027417|IPR028082|IPR029056|IPR029061|IPR033248|IPR036452|IPR036514|IPR037005|IPR041664|IPR043129|IPR046335	PF00232|PF00294|PF00356|PF00370|PF00456|PF01156|PF01566|PF01757|PF02664|PF02779|PF02780|PF02782|PF13191|PF13377	2	1	Coriobacteriales	Collinsella sp. AF04-24.	None	PF16161	Actinomycetota	TRUE	A0A413F623	2	214	A0A413F623		Collinsella sp. AF04-24	Bacteria	2292208
A0A413DTM2	AF-A0A413DTM2-F1	Coriobacteriia	267	298	DUF4867 family protein	None	Coriobacteriaceae	DWV42_07965	Collinsella	None	IPR032358	Terrabacteria group	A0A413DTM2	EMBL-CDS:RGW92518.1	IPR000577|IPR000792|IPR000843|IPR001046|IPR001360|IPR001789|IPR001910|IPR002139|IPR002656|IPR003594|IPR003815|IPR005474|IPR005475|IPR009014|IPR009015|IPR010982|IPR011006|IPR011249|IPR011611|IPR011877|IPR016032|IPR017853|IPR018484|IPR018485|IPR023186|IPR027872|IPR028082|IPR029056|IPR029061|IPR031621|IPR033248|IPR033880|IPR036013|IPR036452|IPR036514|IPR036890|IPR037005|IPR039420|IPR043129|IPR046335	PF00072|PF00196|PF00232|PF00294|PF00356|PF00370|PF00456|PF01156|PF01566|PF01757|PF02664|PF02779|PF02780|PF02782|PF13377|PF13421|PF14471|PF16927	2	1	Coriobacteriales	Collinsella sp. AF05-8-2.	None	PF16161	Actinomycetota	TRUE	A0A413DTM2	2	214	A0A413DTM2		Collinsella sp. AF05-8-2	Bacteria	2292209
A0A413CL32	AF-A0A413CL32-F1|AF-A0A414RW03-F1	Coriobacteriia	267	298	DUF4867 family protein	None	Coriobacteriaceae	DWV58_05170|DW645_03615	Collinsella	None	IPR032358	Terrabacteria group	A0A413CL32|A0A414RW03	EMBL-CDS:RGW70347.1|EMBL-CDS:RHF99465.1	IPR000644|IPR000836|IPR001046|IPR001127|IPR001360|IPR001757|IPR001910|IPR002139|IPR002509|IPR002656|IPR003815|IPR004014|IPR004467|IPR005322|IPR006068|IPR006415|IPR006439|IPR006668|IPR006669|IPR008250|IPR011033|IPR011055|IPR011249|IPR011330|IPR011611|IPR011877|IPR013783|IPR017853|IPR019931|IPR023031|IPR023186|IPR023198|IPR023214|IPR023298|IPR023299|IPR024623|IPR025420|IPR027275|IPR029056|IPR029057…	PF00122|PF00156|PF00232|PF00294|PF00358|PF00571|PF00689|PF00690|PF00702|PF01156|PF01522|PF01566|PF01757|PF02664|PF03448|PF03577|PF05239|PF12732|PF13173|PF13419|PF13635	2	2	Coriobacteriales	Collinsella sp. AF11-11.|Collinsella sp. AM23-17.	None	PF16161	Actinomycetota	true|true	A0A413CL32|A0A414RW03	2	214	A0A413CL32		Collinsella sp. AF11-11|Collinsella sp. AM23-17	Bacteria	2292212|2292030
A0A412XG19	AF-A0A412XG19-F1	Coriobacteriia	267	298	DUF4867 family protein	None	Coriobacteriaceae	DWW12_05265	Collinsella	None	IPR032358	Terrabacteria group	A0A412XG19	EMBL-CDS:RGV42321.1	IPR000644|IPR001046|IPR001360|IPR001910|IPR002139|IPR002509|IPR002656|IPR003815|IPR006668|IPR006669|IPR011033|IPR011249|IPR011330|IPR011611|IPR011877|IPR017853|IPR023186|IPR024623|IPR027275|IPR029056|IPR036452|IPR036514|IPR037005|IPR038076|IPR046342	PF00232|PF00294|PF00571|PF01156|PF01522|PF01566|PF01757|PF02664|PF03448|PF05239|PF12732	2	1	Coriobacteriales	Collinsella sp. AF14-35.	None	PF16161	Actinomycetota	TRUE	A0A412XG19	2	214	A0A412XG19		Collinsella sp. AF14-35	Bacteria	2292213
A0A412UIU4	AF-A0A412UIU4-F1|AF-A0A414CBY1-F1	Coriobacteriia	267	298	DUF4867 family protein	None	Coriobacteriaceae	DWW51_04785|DW823_02915	Collinsella	None	IPR032358	Terrabacteria group	A0A412UIU4|A0A414CBY1	EMBL-CDS:RGU67958.1|EMBL-CDS:RHC92526.1	IPR000577|IPR000792|IPR000843|IPR001360|IPR001375|IPR001789|IPR001910|IPR001996|IPR003352|IPR003815|IPR004341|IPR005474|IPR005475|IPR009014|IPR009015|IPR010126|IPR010982|IPR011006|IPR011249|IPR011483|IPR011608|IPR013013|IPR013783|IPR016032|IPR017853|IPR018484|IPR018485|IPR023186|IPR025277|IPR027872|IPR028082|IPR029058|IPR029061|IPR031621|IPR033248|IPR033880|IPR036013|IPR036388|IPR036452|IPR036634…	PF00072|PF00196|PF00232|PF00326|PF00356|PF00367|PF00370|PF00456|PF00874|PF01156|PF02378|PF02664|PF02779|PF02780|PF02782|PF03123|PF07632|PF10503|PF13204|PF13377|PF13421|PF14471|PF16927|PF18435|PF20434	2	2	Coriobacteriales	Collinsella sp. AF15-51.|Collinsella sp. AM34-10.	None	PF16161	Actinomycetota	true|true	A0A412UIU4|A0A414CBY1	2	214	A0A412UIU4		Collinsella sp. AF15-51|Collinsella sp. AM34-10	Bacteria	2292214|2292316
A0A412T1A5	AF-A0A412T1A5-F1	Coriobacteriia	267	298	DUF4867 family protein	None	Coriobacteriaceae	DWW73_03090	Collinsella	None	IPR032358	Terrabacteria group	A0A412T1A5	EMBL-CDS:RGU43717.1	IPR000577|IPR000792|IPR000843|IPR001360|IPR001789|IPR001910|IPR001996|IPR003352|IPR003815|IPR004341|IPR005474|IPR005475|IPR009014|IPR009015|IPR010126|IPR010982|IPR011006|IPR011249|IPR011483|IPR011608|IPR013013|IPR013783|IPR016032|IPR017853|IPR018484|IPR018485|IPR023186|IPR027872|IPR028082|IPR029058|IPR029061|IPR031621|IPR033248|IPR033880|IPR036013|IPR036452|IPR036634|IPR036650|IPR036878|IPR036890…	PF00072|PF00196|PF00232|PF00356|PF00367|PF00370|PF00456|PF00874|PF01156|PF02378|PF02664|PF02779|PF02780|PF02782|PF03123|PF07632|PF10503|PF13377|PF13421|PF14471|PF16927|PF20434	2	1	Coriobacteriales	Collinsella sp. AF16-8.	None	PF16161	Actinomycetota	TRUE	A0A412T1A5	2	214	A0A412T1A5		Collinsella sp. AF16-8	Bacteria	2292215
A0A412NWD1	AF-A0A412NWD1-F1	Coriobacteriia	267	298	DUF4867 family protein	None	Coriobacteriaceae	DWX25_06315	Collinsella	None	IPR032358	Terrabacteria group	A0A412NWD1	EMBL-CDS:RGT45750.1	IPR000281|IPR000577|IPR001360|IPR001764|IPR001944|IPR001996|IPR002611|IPR002772|IPR003352|IPR003593|IPR003594|IPR003815|IPR004341|IPR005474|IPR005475|IPR006710|IPR006879|IPR009014|IPR009057|IPR011249|IPR011330|IPR011608|IPR013013|IPR013783|IPR017853|IPR018484|IPR018485|IPR023296|IPR026891|IPR027417|IPR029061|IPR031330|IPR031621|IPR033248|IPR036388|IPR036634|IPR036650|IPR036878|IPR036881|IPR036890…	PF00232|PF00367|PF00370|PF00456|PF00874|PF00933|PF01301|PF01418|PF01695|PF01915|PF02378|PF02664|PF02779|PF02780|PF02782|PF03123|PF04616|PF04794|PF13191|PF14310|PF16927|PF18120	2	1	Coriobacteriales	Collinsella sp. AF18-8LB.	None	PF16161	Actinomycetota	TRUE	A0A412NWD1	2	214	A0A412NWD1		Collinsella sp. AF18-8LB	Bacteria	2292218
A0A412LK19	AF-A0A412LK19-F1	Coriobacteriia	267	298	DUF4867 family protein	None	Coriobacteriaceae	DWX63_04850	Collinsella	None	IPR032358	Terrabacteria group	A0A412LK19	EMBL-CDS:RGS92810.1	IPR000644|IPR000792|IPR001046|IPR001789|IPR001910|IPR002139|IPR002509|IPR002656|IPR003815|IPR006668|IPR006669|IPR011006|IPR011033|IPR011249|IPR011330|IPR011611|IPR011877|IPR016032|IPR023186|IPR024623|IPR027275|IPR027872|IPR029056|IPR031621|IPR033880|IPR036013|IPR036388|IPR036452|IPR036514|IPR036890|IPR037005|IPR038076|IPR039420|IPR046342	PF00072|PF00196|PF00294|PF00571|PF01156|PF01522|PF01566|PF01757|PF02664|PF03448|PF05239|PF12732|PF13421|PF14471|PF16927	2	1	Coriobacteriales	Collinsella sp. AF20-14LB.	None	PF16161	Actinomycetota	TRUE	A0A412LK19	2	214	A0A412LK19		Collinsella sp. AF20-14LB	Bacteria	2292221
A0A412HKY7	AF-A0A412HKY7-F1	Coriobacteriia	267	298	DUF4867 family protein	None	Coriobacteriaceae	DWY06_06915	Collinsella	None	IPR032358	Terrabacteria group	A0A412HKY7	EMBL-CDS:RGS21821.1	IPR000577|IPR001360|IPR003188|IPR003352|IPR003501|IPR003815|IPR004501|IPR004796|IPR005474|IPR005475|IPR009014|IPR009015|IPR011249|IPR013012|IPR013498|IPR013783|IPR017853|IPR018484|IPR018485|IPR024749|IPR025277|IPR029061|IPR032260|IPR033248|IPR036095|IPR036542|IPR037005|IPR043129|IPR045394	PF00232|PF00370|PF00456|PF01396|PF02255|PF02302|PF02378|PF02664|PF02779|PF02780|PF02782|PF12904|PF13204|PF16586|PF20091	2	1	Coriobacteriales	Collinsella sp. AF23-6.	None	PF16161	Actinomycetota	TRUE	A0A412HKY7	2	214	A0A412HKY7		Collinsella sp. AF23-6	Bacteria	2292225
A0A412AQV9	AF-A0A412AQV9-F1	Coriobacteriia	267	298	DUF4867 family protein	None	Coriobacteriaceae	DWZ01_05790	Collinsella	None	IPR032358	Terrabacteria group	A0A412AQV9	EMBL-CDS:RGQ33299.1	IPR000644|IPR000792|IPR000836|IPR001046|IPR001127|IPR001360|IPR001910|IPR002139|IPR002509|IPR002656|IPR002780|IPR003593|IPR003812|IPR003815|IPR004467|IPR006439|IPR006668|IPR006669|IPR010918|IPR011033|IPR011055|IPR011249|IPR011330|IPR011611|IPR011854|IPR011877|IPR016032|IPR016188|IPR017853|IPR023031|IPR023186|IPR023198|IPR023214|IPR024623|IPR025758|IPR026287|IPR027275|IPR027417|IPR029056|IPR029057…	PF00156|PF00196|PF00232|PF00294|PF00358|PF00571|PF00586|PF01156|PF01522|PF01566|PF01757|PF01924|PF02661|PF02664|PF02769|PF03448|PF05239|PF12732|PF13191|PF13419|PF13784	2	1	Coriobacteriales	Collinsella sp. AF28-5AC.	None	PF16161	Actinomycetota	TRUE	A0A412AQV9	2	214	A0A412AQV9		Collinsella sp. AF28-5AC	Bacteria	2292227
A0A3G8U8U8	AF-A0A3G8U8U8-F1|AF-A0A412HTM9-F1|AF-A0A415BIJ9-F1	Coriobacteriia	267	298	DUF4867 domain-containing protein|DUF4867 family protein	None	Coriobacteriaceae	DWY04_03575|DW151_05895	Collinsella	None	IPR032358	Terrabacteria group	A0A3G8U8U8|A0A412HTM9|A0A415BIJ9	GI:1526295754|EMBL-CDS:AZH68818.1|EMBL-CDS:MZJ61261.1|EMBL-CDS:RGS26280.1|EMBL-CDS:RHI85138.1	IPR000577|IPR000644|IPR000792|IPR000843|IPR001046|IPR001360|IPR001789|IPR001910|IPR001996|IPR002139|IPR002509|IPR002656|IPR003352|IPR003594|IPR003815|IPR004341|IPR005474|IPR005475|IPR006668|IPR006669|IPR009014|IPR009015|IPR010126|IPR010982|IPR011006|IPR011033|IPR011249|IPR011330|IPR011483|IPR011608|IPR011611|IPR011877|IPR013013|IPR013783|IPR016032|IPR017853|IPR018484|IPR018485|IPR023186|IPR024623…	PF00072|PF00196|PF00232|PF00294|PF00356|PF00367|PF00370|PF00456|PF00571|PF00874|PF01156|PF01522|PF01566|PF01757|PF02378|PF02664|PF02779|PF02780|PF02782|PF03123|PF03448|PF05239|PF07632|PF10503|PF12732|PF13377|PF13421|PF14471|PF16927|PF18435	2	3	Coriobacteriales	Collinsella aerofaciens.|Collinsella sp. AF23-3LB.|Collinsella sp. AM13-34.	None	PF16161	Actinomycetota	true|true|true	A0A3G8U8U8|A0A412HTM9|A0A415BIJ9	2	214	A0A3G8U8U8		Collinsella aerofaciens|Collinsella sp. AF23-3LB|Collinsella sp. AM13-34	Bacteria	74426|2292223|2292024
A0A396F6N5	AF-A0A396F6N5-F1	Coriobacteriia	267	298	DUF4867 family protein	None	Coriobacteriaceae	DW003_06145	Collinsella	None	IPR032358	Terrabacteria group	A0A396F6N5	EMBL-CDS:RHL67839.1	IPR000577|IPR000792|IPR000843|IPR001360|IPR001789|IPR001910|IPR001996|IPR003352|IPR003594|IPR003815|IPR004341|IPR005474|IPR005475|IPR009014|IPR009015|IPR010126|IPR010982|IPR011006|IPR011249|IPR011483|IPR011608|IPR013013|IPR013783|IPR016032|IPR017853|IPR018484|IPR018485|IPR023186|IPR027872|IPR028082|IPR029058|IPR029061|IPR031621|IPR033248|IPR033880|IPR036013|IPR036452|IPR036634|IPR036650|IPR036878…	PF00072|PF00196|PF00232|PF00356|PF00367|PF00370|PF00456|PF00874|PF01156|PF02378|PF02664|PF02779|PF02780|PF02782|PF03123|PF07632|PF10503|PF13377|PF13421|PF14471|PF16927|PF18435|PF20434	2	1	Coriobacteriales	Collinsella sp. AF36-3AT.	None	PF16161	Actinomycetota	TRUE	A0A396F6N5	2	214	A0A396F6N5		Collinsella sp. AF36-3AT	Bacteria	2292013
A0A396D2U9	AF-A0A396D2U9-F1	Coriobacteriia	267	298	DUF4867 family protein	None	Coriobacteriaceae	DW180_02895	Collinsella	None	IPR032358	Terrabacteria group	A0A396D2U9	EMBL-CDS:RHI13514.1	IPR000577|IPR000792|IPR000843|IPR001360|IPR001789|IPR001910|IPR001996|IPR003352|IPR003594|IPR003815|IPR004341|IPR005474|IPR005475|IPR009014|IPR009015|IPR010126|IPR010982|IPR011006|IPR011249|IPR011483|IPR011608|IPR013013|IPR013783|IPR016032|IPR017853|IPR018484|IPR018485|IPR023186|IPR027872|IPR028082|IPR029058|IPR029061|IPR031621|IPR033248|IPR033880|IPR036013|IPR036452|IPR036634|IPR036650|IPR036878…	PF00072|PF00196|PF00232|PF00356|PF00367|PF00370|PF00456|PF00874|PF01156|PF02378|PF02664|PF02779|PF02780|PF02782|PF03123|PF07632|PF10503|PF13377|PF13421|PF14471|PF16927|PF18435|PF20434	2	1	Coriobacteriales	Collinsella sp. AM16-21.	None	PF16161	Actinomycetota	TRUE	A0A396D2U9	2	214	A0A396D2U9		Collinsella sp. AM16-21	Bacteria	2292026
A0A395Y1K2	AF-A0A395Y1K2-F1	Coriobacteriia	267	298	DUF4867 family protein	None	Coriobacteriaceae	DXA43_07815	Collinsella	None	IPR032358	Terrabacteria group	A0A395Y1K2	EMBL-CDS:RGY32166.1	IPR000577|IPR000843|IPR001046|IPR001910|IPR002139|IPR002656|IPR003815|IPR005474|IPR005475|IPR009014|IPR009015|IPR010982|IPR011249|IPR011611|IPR011877|IPR018484|IPR018485|IPR023186|IPR028082|IPR029056|IPR029061|IPR033248|IPR036452|IPR036514|IPR037005|IPR043129|IPR046335	PF00294|PF00356|PF00370|PF00456|PF01156|PF01566|PF01757|PF02664|PF02779|PF02780|PF02782|PF13377	2	1	Coriobacteriales	Collinsella sp. OF02-10.	None	PF16161	Actinomycetota	TRUE	A0A395Y1K2	2	214	A0A395Y1K2		Collinsella sp. OF02-10	Bacteria	2292324
A0A374W4Z4	AF-A0A374W4Z4-F1	Coriobacteriia	267	298	DUF4867 family protein	None	Coriobacteriaceae	DXB86_01455	Collinsella	None	IPR032358	Terrabacteria group	A0A374W4Z4	EMBL-CDS:RGM95490.1	IPR000577|IPR000843|IPR001046|IPR001360|IPR001910|IPR002139|IPR002656|IPR003815|IPR005474|IPR005475|IPR009014|IPR009015|IPR010982|IPR011249|IPR011611|IPR011877|IPR017853|IPR018484|IPR018485|IPR023186|IPR028082|IPR029056|IPR029061|IPR033248|IPR036452|IPR036514|IPR037005|IPR043129|IPR046335	PF00232|PF00294|PF00356|PF00370|PF00456|PF01156|PF01566|PF01757|PF02664|PF02779|PF02780|PF02782|PF13377	2	1	Coriobacteriales	Collinsella sp. OM06-18AC.	None	PF16161	Actinomycetota	TRUE	A0A374W4Z4	2	214	A0A374W4Z4		Collinsella sp. OM06-18AC	Bacteria	2292327
A0A374V626	AF-A0A374V626-F1|AF-A0A374WX97-F1|AF-A0A395ZQ13-F1|AF-A0A396ACP3-F1|AF-A0A415C764-F1	Coriobacteriia	267	298	DUF4867 family protein	None	Coriobacteriaceae	DXC18_01930|DXB53_05555|DW925_07470|DW850_03210|DW136_08795	Collinsella	None	IPR032358	Terrabacteria group	A0A374V626|A0A374WX97|A0A395ZQ13|A0A396ACP3|A0A415C764	EMBL-CDS:RGM33667.1|EMBL-CDS:RGN69737.1|EMBL-CDS:RHA67827.1|EMBL-CDS:RHC32861.1|EMBL-CDS:RHJ24095.1	IPR000281|IPR000644|IPR000836|IPR001046|IPR001127|IPR001360|IPR001387|IPR001757|IPR001910|IPR002139|IPR002178|IPR002509|IPR002525|IPR002656|IPR003346|IPR003812|IPR003815|IPR004014|IPR004467|IPR006068|IPR006415|IPR006439|IPR006668|IPR006669|IPR007737|IPR008250|IPR009057|IPR010982|IPR011033|IPR011055|IPR011249|IPR011330|IPR011608|IPR011611|IPR011877|IPR013196|IPR016152|IPR017853|IPR023031|IPR023186…	PF00122|PF00156|PF00232|PF00294|PF00358|PF00359|PF00571|PF00689|PF00690|PF00702|PF00874|PF01156|PF01381|PF01418|PF01522|PF01548|PF01566|PF01757|PF02371|PF02661|PF02664|PF03448|PF05043|PF05239|PF08279|PF12732|PF13173|PF13419|PF13635|PF13784	2	5	Coriobacteriales	Collinsella sp. OM08-14AT.|Collinsella sp. OM04-5.|Collinsella sp. AM43-1.|Collinsella sp. AM36-4AA.|Collinsella sp. AM12-1.	None	PF16161	Actinomycetota	true|true|true|true|true	A0A374V626|A0A374WX97|A0A395ZQ13|A0A396ACP3|A0A415C764	2	214	A0A374V626		Collinsella sp. OM08-14AT|Collinsella sp. OM04-5|Collinsella sp. AM43-1|Collinsella sp. AM36-4AA|Collinsella sp. AM12-1	Bacteria	2292329|2292326|2292322|2292317|2292023
A0A374UE15	AF-A0A374UE15-F1	Coriobacteriia	267	298	DUF4867 family protein	None	Coriobacteriaceae	DXC52_09345	Collinsella	None	IPR032358	Terrabacteria group	A0A374UE15	EMBL-CDS:RGL66236.1	IPR000577|IPR001996|IPR003352|IPR003593|IPR003815|IPR004341|IPR005474|IPR005475|IPR009014|IPR009015|IPR011249|IPR011608|IPR013013|IPR018484|IPR018485|IPR027417|IPR029058|IPR029061|IPR033248|IPR036634|IPR036650|IPR036878|IPR037005|IPR041664|IPR043129	PF00367|PF00370|PF00456|PF00874|PF02378|PF02664|PF02779|PF02780|PF02782|PF03123|PF13191|PF20434	2	1	Coriobacteriales	Collinsella sp. TF05-9AC.	None	PF16161	Actinomycetota	TRUE	A0A374UE15	2	214	A0A374UE15		Collinsella sp. TF05-9AC	Bacteria	2292330
A0A374U7Z6	AF-A0A374U7Z6-F1	Coriobacteriia	267	298	DUF4867 family protein	None	Coriobacteriaceae	DXC67_02215	Collinsella	None	IPR032358	Terrabacteria group	A0A374U7Z6	EMBL-CDS:RGL36822.1	IPR000577|IPR000792|IPR000843|IPR001046|IPR001360|IPR001789|IPR001910|IPR002139|IPR002656|IPR003815|IPR005474|IPR005475|IPR009014|IPR009015|IPR010126|IPR010982|IPR011006|IPR011249|IPR011483|IPR011611|IPR011877|IPR013783|IPR016032|IPR017853|IPR018484|IPR018485|IPR023186|IPR028082|IPR029056|IPR029058|IPR029061|IPR031621|IPR033248|IPR033880|IPR036013|IPR036452|IPR036514|IPR036890|IPR037005|IPR039420…	PF00072|PF00196|PF00232|PF00294|PF00356|PF00370|PF00456|PF01156|PF01566|PF01757|PF02664|PF02779|PF02780|PF02782|PF07632|PF10503|PF13377|PF13421|PF16927|PF18435	2	1	Coriobacteriales	Collinsella sp. TF07-1.	None	PF16161	Actinomycetota	TRUE	A0A374U7Z6	2	214	A0A374U7Z6		Collinsella sp. TF07-1	Bacteria	2292332
A0A374U261	AF-A0A374U261-F1	Coriobacteriia	267	298	DUF4867 family protein	None	Coriobacteriaceae	DXC79_01200	Collinsella	None	IPR032358	Terrabacteria group	A0A374U261	EMBL-CDS:RGL15065.1	IPR000577|IPR000792|IPR000843|IPR001046|IPR001360|IPR001789|IPR001910|IPR002139|IPR002656|IPR003594|IPR003815|IPR005474|IPR005475|IPR009014|IPR009015|IPR010126|IPR010982|IPR011006|IPR011249|IPR011483|IPR011611|IPR011877|IPR013783|IPR016032|IPR017853|IPR018484|IPR018485|IPR023186|IPR027872|IPR028082|IPR029056|IPR029058|IPR029061|IPR031621|IPR033248|IPR033880|IPR036013|IPR036452|IPR036514|IPR036890…	PF00072|PF00196|PF00232|PF00294|PF00356|PF00370|PF00456|PF01156|PF01566|PF01757|PF02664|PF02779|PF02780|PF02782|PF07632|PF10503|PF13377|PF13421|PF14471|PF16927|PF18435	2	1	Coriobacteriales	Collinsella sp. TF08-11AT.	None	PF16161	Actinomycetota	TRUE	A0A374U261	2	214	A0A374U261		Collinsella sp. TF08-11AT	Bacteria	2292333
A0A374TSL3	AF-A0A374TSL3-F1|AF-A0A374VLB0-F1	Coriobacteriia	267	298	DUF4867 family protein	None	Coriobacteriaceae	DXC90_08805|DXB98_01875	Collinsella	None	IPR032358	Terrabacteria group	A0A374TSL3|A0A374VLB0	EMBL-CDS:RGK80779.1|EMBL-CDS:RGM76122.1	IPR000577|IPR000792|IPR000843|IPR001046|IPR001360|IPR001789|IPR001910|IPR002139|IPR002656|IPR003593|IPR003594|IPR003815|IPR005474|IPR005475|IPR009014|IPR009015|IPR010982|IPR011006|IPR011249|IPR011611|IPR011877|IPR016032|IPR017853|IPR018484|IPR018485|IPR023186|IPR025420|IPR027417|IPR027872|IPR028082|IPR029056|IPR029061|IPR031621|IPR033248|IPR033880|IPR036013|IPR036452|IPR036514|IPR036890|IPR037005…	PF00072|PF00196|PF00232|PF00294|PF00356|PF00370|PF00456|PF01156|PF01566|PF01757|PF02664|PF02779|PF02780|PF02782|PF13173|PF13191|PF13377|PF13421|PF13635|PF14471|PF16927	2	2	Coriobacteriales	Collinsella sp. TF09-1AT.|Collinsella sp. OM07-12.	None	PF16161	Actinomycetota	true|true	A0A374TSL3|A0A374VLB0	2	214	A0A374TSL3		Collinsella sp. TF09-1AT|Collinsella sp. OM07-12	Bacteria	2292334|2292328
A0A374TJQ8	AF-A0A374TJQ8-F1	Coriobacteriia	267	298	DUF4867 family protein	None	Coriobacteriaceae	DXD16_05995	Collinsella	None	IPR032358	Terrabacteria group	A0A374TJQ8	EMBL-CDS:RGK38757.1	IPR000577|IPR000792|IPR000843|IPR001046|IPR001360|IPR001789|IPR001910|IPR002139|IPR002656|IPR003815|IPR005474|IPR005475|IPR009014|IPR009015|IPR010126|IPR010982|IPR011006|IPR011249|IPR011483|IPR011611|IPR011877|IPR013783|IPR016032|IPR017853|IPR018484|IPR018485|IPR023186|IPR027872|IPR028082|IPR029056|IPR029058|IPR029061|IPR031621|IPR033248|IPR033880|IPR036013|IPR036452|IPR036514|IPR036890|IPR037005…	PF00072|PF00196|PF00232|PF00294|PF00356|PF00370|PF00456|PF01156|PF01566|PF01757|PF02664|PF02779|PF02780|PF02782|PF07632|PF10503|PF13377|PF13421|PF14471|PF16927|PF18435	2	1	Coriobacteriales	Collinsella sp. TF11-5AC.	None	PF16161	Actinomycetota	TRUE	A0A374TJQ8	2	214	A0A374TJQ8		Collinsella sp. TF11-5AC	Bacteria	2292336
A0A374SY71	AF-A0A374SY71-F1|AF-A0A414WN95-F1	Coriobacteriia	267	298	DUF4867 family protein	None	Coriobacteriaceae	DXD39_06425|DW211_01255	Collinsella	None	IPR032358	Terrabacteria group	A0A374SY71|A0A414WN95	EMBL-CDS:RGJ93759.1|EMBL-CDS:RHH37363.1	IPR000577|IPR000792|IPR000843|IPR001360|IPR001789|IPR001910|IPR001996|IPR003352|IPR003594|IPR003815|IPR004341|IPR005474|IPR005475|IPR009014|IPR009015|IPR010126|IPR010982|IPR011006|IPR011249|IPR011483|IPR011608|IPR013013|IPR013783|IPR016032|IPR017853|IPR018484|IPR018485|IPR023186|IPR027872|IPR028082|IPR029058|IPR029061|IPR031621|IPR033248|IPR033880|IPR036013|IPR036452|IPR036634|IPR036650|IPR036878…	PF00072|PF00196|PF00232|PF00356|PF00367|PF00370|PF00456|PF00874|PF01156|PF02378|PF02664|PF02779|PF02780|PF02782|PF03123|PF07632|PF10503|PF13377|PF13421|PF14471|PF16927|PF18435|PF20434	2	2	Coriobacteriales	Collinsella sp. TM04-29.|Collinsella sp. AM18-10.	None	PF16161	Actinomycetota	true|true	A0A374SY71|A0A414WN95	2	214	A0A374SY71		Collinsella sp. TM04-29|Collinsella sp. AM18-10	Bacteria	2292338|2292028
A0A374RNH8	AF-A0A374RNH8-F1|AF-A0A413TNF9-F1	Coriobacteriia	267	298	DUF4867 family protein	None	Coriobacteriaceae	DXD48_06850|DW913_01340	Collinsella	None	IPR032358	Terrabacteria group	A0A374RNH8|A0A413TNF9	EMBL-CDS:RGJ70089.1|EMBL-CDS:RHA86534.1	IPR000281|IPR000577|IPR000792|IPR000836|IPR000843|IPR001046|IPR001360|IPR001387|IPR001757|IPR001910|IPR001996|IPR002139|IPR002656|IPR003352|IPR003815|IPR004014|IPR004467|IPR005474|IPR005475|IPR006068|IPR006415|IPR008250|IPR008979|IPR009014|IPR009015|IPR009057|IPR010126|IPR010982|IPR011249|IPR011483|IPR011611|IPR011877|IPR013013|IPR013783|IPR016032|IPR017853|IPR018484|IPR018485|IPR023031|IPR023186…	PF00122|PF00156|PF00196|PF00232|PF00294|PF00356|PF00367|PF00370|PF00456|PF00689|PF00690|PF00702|PF01156|PF01381|PF01418|PF01566|PF01757|PF02378|PF02664|PF02779|PF02780|PF02782|PF07632|PF10503|PF13204|PF13377	2	2	Coriobacteriales	Collinsella sp. TM05-37.|Collinsella sp. AM42-18AC.	None	PF16161	Actinomycetota	true|true	A0A374RNH8|A0A413TNF9	2	214	A0A374RNH8		Collinsella sp. TM05-37|Collinsella sp. AM42-18AC	Bacteria	2292340|2292321
A0A374R0I3	AF-A0A374R0I3-F1	Coriobacteriia	267	298	DUF4867 family protein	None	Coriobacteriaceae	DXD56_05805	Collinsella	None	IPR032358	Terrabacteria group	A0A374R0I3	EMBL-CDS:RGJ52553.1	IPR000577|IPR000836|IPR000843|IPR001046|IPR001360|IPR001757|IPR001910|IPR002139|IPR002656|IPR003593|IPR003815|IPR004014|IPR004467|IPR005474|IPR005475|IPR006068|IPR006415|IPR008250|IPR009014|IPR009015|IPR010982|IPR011249|IPR011611|IPR011877|IPR017853|IPR018484|IPR018485|IPR023031|IPR023186|IPR023214|IPR023298|IPR023299|IPR025420|IPR027417|IPR028082|IPR029056|IPR029057|IPR029061|IPR033248|IPR036412…	PF00122|PF00156|PF00232|PF00294|PF00356|PF00370|PF00456|PF00689|PF00690|PF00702|PF01156|PF01566|PF01757|PF02664|PF02779|PF02780|PF02782|PF13173|PF13191|PF13377|PF13635	2	1	Coriobacteriales	Collinsella sp. TM06-3.	None	PF16161	Actinomycetota	TRUE	A0A374R0I3	2	214	A0A374R0I3		Collinsella sp. TM06-3	Bacteria	2292342
A0A2D1TYS2	AF-A0A2D1TYS2-F1	Coriobacteriia	267	298	DUF4867 domain-containing protein	None	Coriobacteriaceae	CSV91_08225	Collinsella	None	IPR032358	Terrabacteria group	A0A2D1TYS2	GI:1272249102|EMBL-CDS:ATP54513.1	IPR000577|IPR000792|IPR001360|IPR001789|IPR001996|IPR003188|IPR003352|IPR003501|IPR003594|IPR003815|IPR004341|IPR005474|IPR005475|IPR009014|IPR009015|IPR011006|IPR011249|IPR011608|IPR013012|IPR013013|IPR016032|IPR017853|IPR018484|IPR018485|IPR027872|IPR029058|IPR029061|IPR031621|IPR033248|IPR033880|IPR036013|IPR036095|IPR036542|IPR036634|IPR036650|IPR036878|IPR036890|IPR037005|IPR039420|IPR043129	PF00072|PF00196|PF00232|PF00367|PF00370|PF00456|PF00874|PF02255|PF02302|PF02378|PF02664|PF02779|PF02780|PF02782|PF03123|PF13421|PF14471|PF16927|PF20434	2	1	Coriobacteriales	Collinsella aerofaciens.	None	PF16161	Actinomycetota	TRUE	A0A2D1TYS2	2	214	A0A2D1TYS2		Collinsella aerofaciens	Bacteria	74426
A0A174L9S7	AF-A0A174L9S7-F1	Coriobacteriia	267	298	DUF4867 family protein	None	Coriobacteriaceae	ERS852514_01354	Collinsella	None	IPR032358	Terrabacteria group	A0A174L9S7	GI:941965139|EMBL-CDS:CUP19446.1|REFSEQ:WP_055252151.1	IPR000577|IPR000792|IPR000843|IPR001046|IPR001360|IPR001375|IPR001789|IPR001910|IPR002139|IPR002656|IPR003594|IPR003815|IPR005474|IPR005475|IPR009014|IPR009015|IPR010982|IPR011006|IPR011249|IPR011483|IPR011611|IPR011877|IPR013783|IPR016032|IPR017853|IPR018484|IPR018485|IPR023186|IPR027872|IPR028082|IPR029056|IPR029058|IPR029061|IPR031621|IPR033248|IPR033880|IPR036013|IPR036452|IPR036514|IPR036890…	PF00072|PF00196|PF00232|PF00294|PF00326|PF00356|PF00370|PF00456|PF01156|PF01566|PF01757|PF02664|PF02779|PF02780|PF02782|PF07632|PF13377|PF13421|PF14471|PF16927|PF18435	2	1	Coriobacteriales	Collinsella aerofaciens.	None	PF16161	Actinomycetota	TRUE	A0A174L9S7	2	214	A0A174L9S7		Collinsella aerofaciens	Bacteria	74426
A0A174B7Q7	AF-A0A174B7Q7-F1	Coriobacteriia	267	298	DUF4867 family protein	None	Coriobacteriaceae	ERS852399_01710	Collinsella	None	IPR032358	Terrabacteria group	A0A174B7Q7	GI:942128241|EMBL-CDS:CUN95685.1|REFSEQ:WP_055310645.1	IPR000644|IPR000792|IPR001046|IPR001789|IPR001910|IPR002139|IPR002509|IPR002656|IPR003594|IPR003815|IPR006668|IPR006669|IPR011006|IPR011033|IPR011249|IPR011330|IPR011611|IPR011877|IPR016032|IPR023186|IPR024623|IPR027275|IPR027872|IPR029056|IPR031621|IPR033880|IPR036013|IPR036388|IPR036452|IPR036514|IPR036890|IPR037005|IPR038076|IPR039420|IPR046342	PF00072|PF00196|PF00294|PF00571|PF01156|PF01522|PF01566|PF01757|PF02664|PF03448|PF05239|PF12732|PF13421|PF14471|PF16927	2	1	Coriobacteriales	Collinsella aerofaciens.	None	PF16161	Actinomycetota	TRUE	A0A174B7Q7	2	214	A0A174B7Q7		Collinsella aerofaciens	Bacteria	74426
A0A173XMR6	AF-A0A173XMR6-F1	Coriobacteriia	267	298	DUF4867 family protein	None	Coriobacteriaceae	ERS852381_00340	Collinsella	None	IPR032358	Terrabacteria group	A0A173XMR6	GI:942070962|EMBL-CDS:CUN52989.1|REFSEQ:WP_055285338.1	IPR000644|IPR000792|IPR001046|IPR001360|IPR001910|IPR002139|IPR002509|IPR002656|IPR003593|IPR003815|IPR006668|IPR006669|IPR011033|IPR011249|IPR011330|IPR011611|IPR011877|IPR016032|IPR017853|IPR023186|IPR024623|IPR027275|IPR027417|IPR027872|IPR029056|IPR031621|IPR033880|IPR036013|IPR036388|IPR036452|IPR036514|IPR036890|IPR037005|IPR038076|IPR041664|IPR044019|IPR046342	PF00196|PF00232|PF00294|PF00571|PF01156|PF01522|PF01566|PF01757|PF02664|PF03448|PF05239|PF12732|PF13191|PF13421|PF14471|PF16927|PF18921	2	1	Coriobacteriales	Collinsella aerofaciens.	None	PF16161	Actinomycetota	TRUE	A0A173XMR6	2	214	A0A173XMR6		Collinsella aerofaciens	Bacteria	74426
A0A096LM00	AF-A0A096LM00-F1	Coriobacteriia	267	298	DUF4867 domain-containing protein	None	Coriobacteriaceae	HMPREF9463_00120	Collinsella	None	IPR032358	Terrabacteria group	A0A096LM00	GI:693589102|GI:737149634|EMBL-CDS:KGI74102.1|REFSEQ:WP_035136601.1	IPR000644|IPR000792|IPR000836|IPR001046|IPR001757|IPR001789|IPR001910|IPR002139|IPR002509|IPR002656|IPR003815|IPR004014|IPR004467|IPR006068|IPR006415|IPR006668|IPR006669|IPR008250|IPR011006|IPR011033|IPR011249|IPR011330|IPR011611|IPR011877|IPR016032|IPR023031|IPR023186|IPR023214|IPR023298|IPR023299|IPR024623|IPR027275|IPR027872|IPR029056|IPR029057|IPR031621|IPR033880|IPR036013|IPR036388|IPR036412…	PF00072|PF00122|PF00156|PF00196|PF00294|PF00571|PF00689|PF00690|PF00702|PF01156|PF01522|PF01566|PF01757|PF02664|PF03448|PF05239|PF12732|PF13421|PF14471|PF16927|PF18921	2	1	Coriobacteriales	Collinsella sp. 4_8_47FAA.	None	PF16161	Actinomycetota	TRUE	A0A096LM00	2	214	A0A096LM00		Collinsella sp. 4_8_47FAA	Bacteria	742722
A0A1T4KJZ4	AF-A0A1T4KJZ4-F1	Coriobacteriia	2	2	DUF4867 domain-containing protein	None	Atopobiaceae	SAMN06298223_0306	Olsenella	None	IPR032358	Terrabacteria group	A0A1T4KJZ4	EMBL-CDS:SJZ42721.1	IPR000873|IPR001789|IPR001867|IPR001926|IPR002139|IPR002656|IPR003230|IPR003439|IPR003593|IPR003594|IPR003661|IPR003838|IPR004299|IPR004358|IPR004700|IPR004704|IPR004720|IPR005467|IPR006316|IPR006998|IPR009081|IPR010540|IPR011006|IPR011611|IPR011877|IPR014867|IPR016032|IPR017911|IPR018455|IPR023026|IPR023896|IPR024024|IPR024194|IPR025110|IPR027022|IPR027417|IPR029056|IPR036052|IPR036097|IPR036388…	PF00005|PF00072|PF00291|PF00294|PF00486|PF00501|PF00512|PF00550|PF01757|PF02518|PF02687|PF03062|PF03609|PF03613|PF03830|PF04914|PF06541|PF08757|PF13193|PF18885	30	1	Coriobacteriales	Olsenella sp. KH1P3.	None	PF16161	Actinomycetota	TRUE	A0A1T4KJZ4	31	215	A0A1T4KJZ4		Olsenella sp. KH1P3	Bacteria	1945884
A0A1H9N8M9	AF-A0A1H9N8M9-F1	Coriobacteriia	2	2	DUF4867 family protein	None	Atopobiaceae	SAMN05216446_0298	Parafannyhessea	None	IPR032358	Terrabacteria group	A0A1H9N8M9	EMBL-CDS:SER32400.1	IPR000873|IPR001789|IPR001867|IPR001926|IPR002139|IPR002656|IPR003230|IPR003439|IPR003593|IPR003594|IPR003661|IPR003838|IPR004299|IPR004358|IPR004700|IPR004704|IPR004720|IPR005467|IPR006316|IPR006998|IPR009081|IPR010540|IPR011006|IPR011611|IPR011877|IPR014867|IPR016032|IPR017911|IPR018455|IPR023026|IPR023896|IPR024024|IPR024194|IPR025110|IPR027022|IPR027417|IPR029056|IPR036052|IPR036097|IPR036388…	PF00005|PF00072|PF00291|PF00294|PF00486|PF00501|PF00512|PF00550|PF01757|PF02518|PF02687|PF03062|PF03609|PF03613|PF03830|PF04914|PF06541|PF08757|PF13193|PF18885	30	1	Coriobacteriales	Parafannyhessea umbonata.	None	PF16161	Actinomycetota	TRUE	A0A1H9N8M9	31	215	A0A1H9N8M9		Parafannyhessea umbonata	Bacteria	604330
F2NB64	AF-F2NB64-F1	Coriobacteriia	267	298	DUF4867 domain-containing protein	None	Coriobacteriaceae	Corgl_1719	Coriobacterium	None	IPR032358	Terrabacteria group	F2NB64	GI:328456621|GI:503474896|EMBL-CDS:AEB07815.1|REFSEQ:WP_013709557.1	IPR000305|IPR000322|IPR000524|IPR000577|IPR000600|IPR001347|IPR001851|IPR001927|IPR003439|IPR003593|IPR004700|IPR004701|IPR004704|IPR004720|IPR005471|IPR006000|IPR009015|IPR011013|IPR011663|IPR013780|IPR015888|IPR016787|IPR017853|IPR018484|IPR018485|IPR020846|IPR025874|IPR025887|IPR025997|IPR026870|IPR027417|IPR028082|IPR028978|IPR033887|IPR035466|IPR035490|IPR036259|IPR036388|IPR036390|IPR036662…	PF00005|PF00370|PF00392|PF00480|PF01055|PF01380|PF01541|PF02653|PF02782|PF02952|PF03609|PF03610|PF03613|PF03830|PF07702|PF09339|PF11208|PF12773|PF13240|PF13347|PF13407|PF13802	2	1	Coriobacteriales	Coriobacterium glomerans (strain ATCC 49209 / DSM 20642 / JCM 10262 / PW2)	None	PF16161	Actinomycetota	TRUE	F2NB64	2	217	F2NB64		Coriobacterium glomerans PW2	Bacteria	700015
U2TML4	AF-U2TML4-F1	Coriobacteriia	1	1	PF07385 family protein	None	Atopobiaceae	HMPREF1316_2271	Olsenella	None	IPR032358	Terrabacteria group	U2TML4	GI:545598182|GI:544348846|EMBL-CDS:ERL07675.1|REFSEQ:WP_021726514.1	IPR000515|IPR000771|IPR001034|IPR001360|IPR001650|IPR002121|IPR002178|IPR003188|IPR003352|IPR003439|IPR003500|IPR003501|IPR003593|IPR004501|IPR004589|IPR004703|IPR005025|IPR005928|IPR006108|IPR006176|IPR008927|IPR010997|IPR011545|IPR013012|IPR013014|IPR013328|IPR013785|IPR013853|IPR014001|IPR014036|IPR016152|IPR017853|IPR022694|IPR025420|IPR027024|IPR027417|IPR029039|IPR032284|IPR035906|IPR036095…	PF00005|PF00232|PF00270|PF00271|PF00359|PF00455|PF00528|PF00570|PF00725|PF01116|PF02255|PF02302|PF02378|PF02502|PF02737|PF03358|PF03611|PF08220|PF13173|PF13635|PF16124		1	Coriobacteriales	Olsenella profusa F0195.	None	PF16161	Actinomycetota	TRUE	U2TML4		220	U2TML4	28	Olsenella profusa F0195	Bacteria	1125712
A0A430FBH0	AF-A0A430FBH0-F1	Actinomycetes	5	5	DUF4867 domain-containing protein	None	Bifidobacteriaceae	D2E23_1727	Bifidobacterium	None	IPR032358	Terrabacteria group	A0A430FBH0	EMBL-CDS:RSX50179.1	IPR000307|IPR000600|IPR000897|IPR001383|IPR001650|IPR001807|IPR001927|IPR002649|IPR002676|IPR003439|IPR003593|IPR003675|IPR004125|IPR004398|IPR004780|IPR009000|IPR009019|IPR009057|IPR011032|IPR011033|IPR011048|IPR011545|IPR011961|IPR012340|IPR013149|IPR013154|IPR013822|IPR014001|IPR014743|IPR015943|IPR015946|IPR016009|IPR018060|IPR019405|IPR020627|IPR020843|IPR020846|IPR022941|IPR023148|IPR023803…	PF00005|PF00107|PF00270|PF00271|PF00448|PF00480|PF00654|PF00830|PF00886|PF01746|PF01782|PF02517|PF02881|PF02978|PF03602|PF08240|PF10282|PF11700|PF12833|PF13083|PF13347|PF16326|PF19833	19	1	Bifidobacteriales	Bifidobacterium callimiconis.	None	PF16161	Actinomycetota	TRUE	A0A430FBH0	19	221	A0A430FBH0		Bifidobacterium callimiconis	Bacteria	2306973
A0A229VWS5	AF-A0A229VWS5-F1	Actinomycetes	5	5	DUF4867 domain-containing protein	None	Bifidobacteriaceae	Tam10B_1753	Bifidobacterium	None	IPR032358	Terrabacteria group	A0A229VWS5	GI:1220514153|EMBL-CDS:OXM99995.1	IPR000307|IPR000600|IPR000897|IPR001383|IPR001650|IPR001807|IPR001927|IPR002649|IPR002676|IPR003362|IPR003439|IPR003593|IPR003675|IPR004125|IPR004398|IPR004780|IPR009000|IPR009019|IPR009057|IPR011032|IPR011033|IPR011048|IPR011545|IPR011961|IPR012340|IPR013149|IPR013154|IPR013822|IPR014001|IPR014743|IPR015943|IPR015946|IPR016009|IPR017475|IPR018060|IPR019405|IPR020627|IPR020843|IPR020846|IPR022941…	PF00005|PF00107|PF00270|PF00271|PF00448|PF00480|PF00654|PF00830|PF00886|PF01746|PF01782|PF02397|PF02517|PF02881|PF02978|PF03602|PF08240|PF10282|PF11700|PF12833|PF13083|PF13347|PF16326|PF19833	19	1	Bifidobacteriales	Bifidobacterium vansinderenii.	None	PF16161	Actinomycetota	TRUE	A0A229VWS5	19	221	A0A229VWS5		Bifidobacterium vansinderenii	Bacteria	1984871
R6ZJB0	AF-R6ZJB0-F1	Coriobacteriia	267	298	DUF4867 domain-containing protein	None	Coriobacteriaceae	BN642_01241	Collinsella	None	IPR032358	Terrabacteria group	R6ZJB0	EMBL-CDS:CDD43499.1	IPR000352|IPR001269|IPR001387|IPR001789|IPR001867|IPR003029|IPR003594|IPR003660|IPR003661|IPR003731|IPR004358|IPR005467|IPR006641|IPR007711|IPR010982|IPR010994|IPR011006|IPR012337|IPR012340|IPR013430|IPR013670|IPR013785|IPR018974|IPR022967|IPR023319|IPR023323|IPR025051|IPR032639|IPR033913|IPR035093|IPR035587|IPR036097|IPR036105|IPR036388|IPR036866|IPR036890|IPR037027|IPR039420|IPR041692|IPR044060…	PF00072|PF00472|PF00486|PF00512|PF00575|PF00672|PF01207|PF01381|PF02518|PF02579|PF02810|PF05015|PF08463|PF09371|PF12836|PF13151|PF13483|PF13560|PF16921|PF17674|PF18998	2	1	Coriobacteriales	Collinsella sp. CAG:398.	None	PF16161	Actinomycetota	TRUE	R6ZJB0	2	222	R6ZJB0		Collinsella sp. CAG:398	Bacteria	1262852
F2N820	AF-F2N820-F1	Coriobacteriia	2	2	DUF4867 domain-containing protein	None	Coriobacteriaceae	Corgl_1095	Coriobacterium	None	IPR032358	Terrabacteria group	F2N820	GI:503474285|GI:328456009|EMBL-CDS:AEB07203.1|REFSEQ:WP_013708946.1	IPR000322|IPR000600|IPR001585|IPR001927|IPR002646|IPR002781|IPR003439|IPR003593|IPR003594|IPR003607|IPR003661|IPR003838|IPR004216|IPR004358|IPR005467|IPR006115|IPR006143|IPR006336|IPR006674|IPR006675|IPR008927|IPR009015|IPR011013|IPR013328|IPR013780|IPR013785|IPR014746|IPR015815|IPR015854|IPR017853|IPR017911|IPR022791|IPR025857|IPR027417|IPR029058|IPR029154|IPR032317|IPR032810|IPR032828|IPR033919…	PF00005|PF00480|PF00512|PF00923|PF01055|PF01391|PF01743|PF01925|PF01966|PF02518|PF02687|PF03446|PF03706|PF04107|PF12627|PF12704|PF13347|PF13735|PF14833|PF16576|PF18657	43	1	Coriobacteriales	Coriobacterium glomerans (strain ATCC 49209 / DSM 20642 / JCM 10262 / PW2)	None	PF16161	Actinomycetota	TRUE	F2N820	43	222	F2N820		Coriobacterium glomerans PW2	Bacteria	700015
A0A921J1U2	None	Coriobacteriia	267	298	DUF4867 family protein	None	Coriobacteriaceae	K8W21_01585	Enorma	None	IPR032358	Terrabacteria group	A0A921J1U2	EMBL-CDS:HJG61661.1	IPR001269|IPR001387|IPR001789|IPR001867|IPR003029|IPR003594|IPR003660|IPR003661|IPR003731|IPR004358|IPR005467|IPR006641|IPR010982|IPR010994|IPR011006|IPR012337|IPR012340|IPR013785|IPR018974|IPR022967|IPR023319|IPR023323|IPR025051|IPR032639|IPR033913|IPR035587|IPR036097|IPR036105|IPR036388|IPR036866|IPR036890|IPR037027|IPR039420|IPR041692|IPR044060|IPR044146	PF00072|PF00486|PF00512|PF00575|PF00672|PF01207|PF02518|PF02579|PF09371|PF12836|PF13151|PF13483|PF13560|PF16921|PF17674|PF18998	2	1	Coriobacteriales	Enorma massiliensis.	None	PF16161	Actinomycetota	TRUE	A0A921J1U2	2	222	A0A921J1U2		Enorma massiliensis	Bacteria	1472761
A0A7K0GAV1	AF-A0A7K0GAV1-F1	Coriobacteriia	267	298	DUF4867 family protein	None	Coriobacteriaceae	GJE22_08160	Enorma	None	IPR032358	Terrabacteria group	A0A7K0GAV1	EMBL-CDS:MRX80560.1	IPR000352|IPR001269|IPR001789|IPR001867|IPR003029|IPR003594|IPR003660|IPR003661|IPR003731|IPR004358|IPR005467|IPR006641|IPR010994|IPR011006|IPR011990|IPR012337|IPR012340|IPR013785|IPR018974|IPR022967|IPR023319|IPR023323|IPR025427|IPR032639|IPR033913|IPR035587|IPR036097|IPR036105|IPR036388|IPR036866|IPR036890|IPR037027|IPR039420|IPR041692|IPR044060|IPR044146|IPR045853	PF00072|PF00472|PF00486|PF00512|PF00575|PF00672|PF01207|PF02518|PF02579|PF09371|PF12836|PF13483|PF13711|PF16921|PF17674|PF18998	2	1	Coriobacteriales	Enorma shizhengliae.	None	PF16161	Actinomycetota	TRUE	A0A7K0GAV1	2	222	A0A7K0GAV1		Enorma shizhengliae	Bacteria	2606615
A0A1Y4CNE4	AF-A0A1Y4CNE4-F1	Coriobacteriia	1	1	DUF4867 domain-containing protein	None	Atopobiaceae	B5F79_05935	Olsenella	None	IPR032358	Terrabacteria group	A0A1Y4CNE4	GI:1198561960|EMBL-CDS:OUO47069.1	IPR000577|IPR000843|IPR001851|IPR003439|IPR003501|IPR003593|IPR004619|IPR004703|IPR005593|IPR005746|IPR007324|IPR009014|IPR009308|IPR009794|IPR010262|IPR010982|IPR013011|IPR013324|IPR013766|IPR018484|IPR018485|IPR018969|IPR018970|IPR023210|IPR023753|IPR025997|IPR027417|IPR028082|IPR029061|IPR035391|IPR036095|IPR036188|IPR036237|IPR036249|IPR036698|IPR036812|IPR037171|IPR038477|IPR043129|IPR046335	PF00005|PF00085|PF00248|PF00356|PF00370|PF02302|PF02653|PF02782|PF03309|PF03611|PF03894|PF04198|PF05935|PF06134|PF07100|PF07992|PF09363|PF09364|PF13377|PF13407|PF17425		1	Coriobacteriales	Olsenella sp. An285.	None	PF16161	Actinomycetota	TRUE	A0A1Y4CNE4		222	A0A1Y4CNE4	24	Olsenella sp. An285	Bacteria	1965621
A0A1Y3XUP7	AF-A0A1Y3XUP7-F1	Coriobacteriia	267	298	DUF4867 domain-containing protein	None	Coriobacteriaceae	B5G02_02275	Enorma	None	IPR032358	Terrabacteria group	A0A1Y3XUP7	GI:1198502721|EMBL-CDS:OUN89326.1	IPR000055|IPR000157|IPR000795|IPR001185|IPR001650|IPR001943|IPR002641|IPR003356|IPR004386|IPR004548|IPR004919|IPR005225|IPR005240|IPR006047|IPR006218|IPR006219|IPR006935|IPR007337|IPR007712|IPR009000|IPR010540|IPR011089|IPR013321|IPR013670|IPR013785|IPR014001|IPR015073|IPR016035|IPR017853|IPR019219|IPR022749|IPR025487|IPR027417|IPR029063|IPR032090|IPR035093|IPR035451|IPR035647|IPR035897|IPR036019…	PF00009|PF00128|PF00271|PF00793|PF01420|PF01734|PF01741|PF02384|PF03235|PF04087|PF04221|PF04851|PF06541|PF07510|PF08463|PF08980|PF09903|PF12161|PF13483|PF13676|PF13930|PF14311|PF15738|PF16658|PF19890	2	1	Coriobacteriales	[Collinsella] massiliensis.	None	PF16161	Actinomycetota	TRUE	A0A1Y3XUP7	2	222	A0A1Y3XUP7		[Collinsella] massiliensis	Bacteria	1232426
A0A1Y3U5J6	AF-A0A1Y3U5J6-F1	Coriobacteriia	267	298	DUF4867 domain-containing protein	None	Coriobacteriaceae	B5G21_01880	Enorma	None	IPR032358	Terrabacteria group	A0A1Y3U5J6	GI:1198456626|EMBL-CDS:OUN44054.1	IPR000352|IPR001269|IPR001387|IPR001789|IPR001867|IPR003029|IPR003594|IPR003660|IPR003661|IPR003731|IPR004358|IPR005467|IPR006641|IPR007711|IPR010982|IPR010994|IPR011006|IPR011664|IPR012337|IPR012340|IPR013430|IPR013670|IPR013785|IPR018974|IPR022967|IPR023319|IPR023323|IPR025051|IPR025364|IPR032639|IPR033913|IPR035093|IPR035587|IPR036097|IPR036105|IPR036388|IPR036866|IPR036890|IPR037027|IPR039420…	PF00072|PF00472|PF00486|PF00512|PF00575|PF00672|PF01207|PF01381|PF02518|PF02579|PF05015|PF07751|PF08463|PF09371|PF12836|PF13151|PF13483|PF13560|PF14088|PF16921|PF17674|PF18998	2	1	Coriobacteriales	Enorma massiliensis.	None	PF16161	Actinomycetota	TRUE	A0A1Y3U5J6	2	222	A0A1Y3U5J6		Enorma massiliensis	Bacteria	1472761
A0A6L9TBJ3	AF-A0A6L9TBJ3-F1	Actinomycetes	5	5	DUF4867 family protein	None	Bifidobacteriaceae	GFD17_05530	Bifidobacterium	None	IPR032358	Terrabacteria group	A0A6L9TBJ3	EMBL-CDS:NEG96220.1	IPR000086|IPR000307|IPR000600|IPR001383|IPR001387|IPR001647|IPR001650|IPR001807|IPR001927|IPR002293|IPR002649|IPR002676|IPR003675|IPR004398|IPR005814|IPR009000|IPR009019|IPR009057|IPR010982|IPR011032|IPR011033|IPR011545|IPR011961|IPR012340|IPR013149|IPR013154|IPR013216|IPR014001|IPR014743|IPR015421|IPR015422|IPR015424|IPR015797|IPR015946|IPR016009|IPR018060|IPR020627|IPR020843|IPR020846|IPR023148…	PF00107|PF00202|PF00270|PF00271|PF00293|PF00440|PF00480|PF00654|PF00830|PF00886|PF01381|PF01746|PF01782|PF02517|PF03602|PF08240|PF08241|PF11700|PF12833|PF13083|PF13347|PF13520|PF13977|PF19833	19	1	Bifidobacteriales	Bifidobacterium sp. SMB2.	None	PF16161	Actinomycetota	TRUE	A0A6L9TBJ3	19	224	A0A6L9TBJ3		Bifidobacterium sp. SMB2	Bacteria	2661626
A0A3E4QWH7	AF-A0A3E4QWH7-F1	Coriobacteriia	267	298	DUF4867 family protein	None	Coriobacteriaceae	DXC81_02970	Collinsella	None	IPR032358	Terrabacteria group	A0A3E4QWH7	EMBL-CDS:RGL11268.1	IPR000092|IPR000807|IPR000847|IPR001348|IPR002496|IPR003170|IPR003339|IPR003374|IPR003439|IPR003593|IPR004651|IPR004839|IPR005119|IPR005861|IPR005886|IPR006062|IPR006094|IPR006195|IPR008179|IPR008949|IPR009825|IPR010139|IPR010898|IPR011060|IPR011601|IPR012131|IPR013785|IPR013820|IPR014535|IPR015414|IPR015421|IPR015422|IPR015424|IPR015856|IPR016040|IPR016161|IPR016166|IPR016167|IPR016169|IPR017926…	PF00005|PF00117|PF00126|PF00155|PF00348|PF00475|PF00815|PF00977|PF01502|PF01503|PF01565|PF01634|PF02361|PF02424|PF02873|PF03466|PF07155|PF07456|PF09335|PF13393|PF16363	2	1	Coriobacteriales	Collinsella tanakaei.	None	PF16161	Actinomycetota	TRUE	A0A3E4QWH7	2	228	A0A3E4QWH7		Collinsella tanakaei	Bacteria	626935
A0A3C0QIA3	AF-A0A3C0QIA3-F1	Actinomycetes	1	1	DUF4867 domain-containing protein	None	NA	DCP02_00125	NA	None	IPR032358	Terrabacteria group	A0A3C0QIA3	EMBL-CDS:HAJ94614.1	IPR000257|IPR000577|IPR001303|IPR004560|IPR013022|IPR018484|IPR018485|IPR036237|IPR036409|IPR038071|IPR043129	PF00370|PF00596|PF01208|PF01261|PF02782		1	unclassified Actinomycetes	Actinomycetia bacterium.	None	PF16161	Actinomycetota	TRUE	A0A3C0QIA3		229	A0A3C0QIA3	8	Actinomycetia bacterium	Bacteria	1883427
G1WI45	AF-G1WI45-F1	Coriobacteriia	267	298	DUF4867 domain-containing protein	None	Coriobacteriaceae	HMPREF9452_01008	Collinsella	None	IPR032358	Terrabacteria group	G1WI45	GI:345901823|EMBL-CDS:EGX71620.1	IPR000092|IPR000807|IPR000847|IPR001348|IPR002496|IPR003170|IPR003339|IPR003374|IPR003439|IPR003593|IPR004651|IPR004839|IPR005119|IPR005861|IPR005886|IPR006062|IPR006094|IPR006195|IPR008179|IPR008949|IPR009825|IPR010139|IPR010898|IPR011060|IPR011601|IPR012131|IPR013785|IPR013820|IPR014535|IPR015421|IPR015422|IPR015424|IPR015856|IPR016040|IPR016161|IPR016166|IPR016167|IPR016169|IPR017926|IPR020568…	PF00005|PF00117|PF00126|PF00155|PF00348|PF00475|PF00815|PF00977|PF01502|PF01503|PF01565|PF01634|PF02361|PF02424|PF02873|PF03466|PF07155|PF07456|PF13393|PF16363	2	1	Coriobacteriales	Collinsella tanakaei YIT 12063.	None	PF16161	Actinomycetota	TRUE	G1WI45	2	230	G1WI45		Collinsella tanakaei YIT 12063	Bacteria	742742
A6BCN6	AF-A6BCN6-F1	Clostridia	1	1	DUF4867 domain-containing protein	None	Lachnospiraceae	DORLON_00040	Dorea	None	IPR032358	Terrabacteria group	A6BCN6	GI:149754272|EMBL-CDS:EDM64203.1	IPR000235|IPR000515|IPR000577|IPR000640|IPR000795|IPR000843|IPR001347|IPR002139|IPR003313|IPR004160|IPR004161|IPR004540|IPR004541|IPR005225|IPR005517|IPR005679|IPR005717|IPR005835|IPR005855|IPR006000|IPR006032|IPR006042|IPR006043|IPR006059|IPR006710|IPR006976|IPR008928|IPR009000|IPR009001|IPR009015|IPR009022|IPR009057|IPR010720|IPR010982|IPR011611|IPR012340|IPR012878|IPR013780|IPR014710|IPR014721…	PF00009|PF00164|PF00177|PF00294|PF00356|PF00370|PF00483|PF00528|PF00679|PF00860|PF01380|PF01547|PF02311|PF02782|PF02952|PF03143|PF03144|PF03764|PF04616|PF04892|PF06964|PF07944|PF12833|PF13377|PF13522|PF14492|PF16161		1	Eubacteriales	Dorea longicatena DSM 13814.	None	PF16161	Bacillota	TRUE	A6BCN6		36	A6BCN6	77	Dorea longicatena DSM 13814	Bacteria	411462
A0A415W4T7	AF-A0A415W4T7-F1|AF-A0A417JY60-F1	Clostridia	1	2	DUF4867 family protein	None	Lachnospiraceae	DW246_08015|DW698_03925	unclassified Lachnospiraceae	None	IPR032358	Terrabacteria group	A0A415W4T7|A0A417JY60	EMBL-CDS:RHO11280.1|EMBL-CDS:RHU03973.1	IPR000056|IPR000524|IPR000577|IPR002638|IPR002742|IPR003251|IPR003313|IPR003439|IPR003473|IPR003593|IPR003841|IPR003953|IPR004393|IPR004633|IPR005288|IPR005835|IPR006000|IPR007421|IPR009040|IPR009057|IPR009078|IPR010611|IPR011060|IPR012347|IPR013785|IPR014710|IPR018060|IPR018484|IPR018485|IPR018551|IPR019591|IPR020449|IPR022412|IPR024934|IPR024935|IPR025831|IPR026019|IPR026022|IPR027277|IPR027417…	PF00005|PF00301|PF00370|PF00392|PF00483|PF00834|PF00890|PF01729|PF01880|PF01895|PF02311|PF02445|PF02690|PF02749|PF02782|PF02915|PF04326|PF06725|PF09413|PF10609|PF12833|PF13412|PF13749	80	2	Eubacteriales	Lachnospiraceae bacterium AM21-21.|Lachnospiraceae bacterium AM26-1LB.	None	PF16161	Bacillota	true|true	A0A415W4T7|A0A417JY60	50	39	A0A415W4T7		Lachnospiraceae bacterium AM21-21|Lachnospiraceae bacterium AM26-1LB	Bacteria	2292903|2292906
A0A9E5KPA0	None	Clostridia	1	1	DUF4867 family protein	None	NA	EOM51_03375	NA	None	IPR032358	Terrabacteria group	A0A9E5KPA0	EMBL-CDS:NCB73771.1	IPR000257|IPR000524|IPR000620|IPR001150|IPR001482|IPR001789|IPR002524|IPR002823|IPR003795|IPR004184|IPR005064|IPR007047|IPR007197|IPR008920|IPR009936|IPR011006|IPR011711|IPR012349|IPR012495|IPR012839|IPR013785|IPR013974|IPR017592|IPR017896|IPR018076|IPR025669|IPR027417|IPR027469|IPR027470|IPR028087|IPR031571|IPR034457|IPR036388|IPR036390|IPR036837|IPR038071|IPR038695|IPR040074|IPR042094|IPR042100	PF00072|PF00392|PF00437|PF00482|PF00892|PF01208|PF01228|PF01545|PF01970|PF02643|PF02901|PF03401|PF04055|PF04964|PF07331|PF07729|PF07811|PF08666|PF13353|PF13400|PF13614|PF16916|PF16976		1	unclassified Clostridia	Clostridia bacterium.	None	PF16161	Bacillota	TRUE	A0A9E5KPA0		69	A0A9E5KPA0	75	Clostridia bacterium	Bacteria	2044939
A0A5B9YI82	AF-A0A5B9YI82-F1	Clostridia	1	1	DUF4867 family protein	None	Cellulosilyticaceae	EKH84_05850	Cellulosilyticum	None	IPR032358	Terrabacteria group	A0A5B9YI82	EMBL-CDS:QEH70909.1	IPR000182|IPR000515|IPR000600|IPR001000|IPR001789|IPR002037|IPR003305|IPR003439|IPR003593|IPR003594|IPR003660|IPR004089|IPR006059|IPR006710|IPR008183|IPR008928|IPR008979|IPR008995|IPR009015|IPR009057|IPR010502|IPR010559|IPR011006|IPR011013|IPR012341|IPR012854|IPR013320|IPR013611|IPR014718|IPR015443|IPR015888|IPR016181|IPR017853|IPR018060|IPR023296|IPR026045|IPR027417|IPR035906|IPR036388|IPR036390…	PF00005|PF00015|PF00072|PF00331|PF00480|PF00528|PF00672|PF01263|PF01270|PF02018|PF02518|PF02952|PF04616|PF06452|PF06580|PF07833|PF08402|PF12833|PF13302|PF13412|PF13416|PF17851		1	Eubacteriales	Cellulosilyticum sp. WCF-2.	None	PF16161	Bacillota	TRUE	A0A5B9YI82		74	A0A5B9YI82	74	Cellulosilyticum sp. WCF-2	Bacteria	2497860
A0A7V7AB73	AF-A0A7V7AB73-F1	Clostridia	1	1	DUF4867 family protein	None	Clostridiaceae	GX717_03635	unclassified Clostridiaceae	None	IPR032358	Terrabacteria group	A0A7V7AB73	EMBL-CDS:HHX37057.1	IPR000281|IPR000577|IPR000771|IPR001308|IPR001347|IPR001547|IPR002139|IPR004113|IPR006094|IPR009051|IPR009057|IPR011051|IPR011611|IPR013785|IPR014628|IPR014710|IPR014729|IPR014730|IPR014731|IPR016164|IPR016166|IPR016167|IPR016169|IPR016171|IPR017853|IPR017896|IPR018060|IPR018484|IPR018485|IPR021120|IPR024203|IPR025650|IPR029035|IPR029056|IPR035472|IPR036318|IPR036388|IPR043129|IPR046348|IPR046457…	PF00150|PF00294|PF00370|PF00766|PF01012|PF01116|PF01380|PF01418|PF01565|PF02782|PF02913|PF04962|PF12833|PF13183|PF20511		1	Eubacteriales	Clostridiaceae bacterium.	None	PF16161	Bacillota	TRUE	A0A7V7AB73		87	A0A7V7AB73	73	Clostridiaceae bacterium	Bacteria	1898204
A0A173XTF4	AF-A0A173XTF4-F1	Clostridia	1	1	Uncharacterized protein	None	Lachnospiraceae	ERS852423_00762	Dorea	None	IPR032358	Terrabacteria group	A0A173XTF4	GI:909697292|EMBL-CDS:CUN53638.1	IPR000235|IPR000515|IPR000577|IPR000640|IPR000795|IPR000843|IPR001347|IPR002139|IPR003313|IPR004160|IPR004161|IPR004540|IPR004541|IPR005225|IPR005517|IPR005679|IPR005717|IPR005835|IPR005841|IPR005843|IPR005844|IPR005845|IPR005846|IPR005855|IPR006000|IPR006032|IPR006042|IPR006043|IPR006059|IPR006352|IPR006710|IPR006976|IPR008928|IPR009000|IPR009001|IPR009015|IPR009022|IPR009057|IPR010720|IPR010982…	PF00009|PF00164|PF00177|PF00294|PF00356|PF00370|PF00408|PF00483|PF00528|PF00679|PF00860|PF01380|PF01547|PF02311|PF02782|PF02878|PF02879|PF02880|PF02952|PF03143|PF03144|PF03764|PF04616|PF04892|PF06964|PF07944|PF12833|PF13377|PF13522|PF14492		1	Eubacteriales	Dorea longicatena.	None	PF16161	Bacillota	TRUE	A0A173XTF4		99	A0A173XTF4	72	Dorea longicatena	Bacteria	88431
A0A173X1R6	AF-A0A173X1R6-F1|AF-R7FPM9-F1	Clostridia	1	2	Uncharacterized protein	None	Lachnospiraceae	ERS852408_00362|BN651_01109	Dorea	None	IPR032358	Terrabacteria group	A0A173X1R6|R7FPM9	EMBL-CDS:CUN45809.1|EMBL-CDS:CDE16785.1	IPR000515|IPR000577|IPR000843|IPR001668|IPR002139|IPR003313|IPR004160|IPR006000|IPR006042|IPR006043|IPR006059|IPR006710|IPR007936|IPR008928|IPR009001|IPR009015|IPR009057|IPR010720|IPR010982|IPR011611|IPR012878|IPR013780|IPR014710|IPR015888|IPR017853|IPR018060|IPR018484|IPR018485|IPR018891|IPR020449|IPR023296|IPR026349|IPR026989|IPR027417|IPR028082|IPR029056|IPR035255|IPR035906|IPR036866|IPR037923…	PF00294|PF00356|PF00370|PF00528|PF00860|PF01076|PF01547|PF02311|PF02782|PF02952|PF03143|PF04616|PF05272|PF06964|PF07944|PF10592|PF12833|PF13377|PF14198|PF17295	52	2	Eubacteriales	Dorea longicatena.|Dorea longicatena CAG:42.	None	PF16161	Bacillota	true|true	A0A173X1R6|R7FPM9	49	99	A0A173X1R6		Dorea longicatena|Dorea longicatena CAG:42	Bacteria	88431|1263074
R6P8Y8	AF-R6P8Y8-F1	Clostridia	1	1	DUF4867 domain-containing protein	None	Oscillospiraceae	BN703_00082	Ruminococcus	None	IPR032358	Terrabacteria group	R6P8Y8	EMBL-CDS:CDC14991.1	IPR000577|IPR001789|IPR001867|IPR002547|IPR003594|IPR003661|IPR003824|IPR004193|IPR004495|IPR005467|IPR006000|IPR006047|IPR006048|IPR006407|IPR009015|IPR009057|IPR009080|IPR011006|IPR011990|IPR012340|IPR013155|IPR013780|IPR013783|IPR014208|IPR014729|IPR014758|IPR015413|IPR015888|IPR016032|IPR017853|IPR018060|IPR018484|IPR018485|IPR023457|IPR027417|IPR033911|IPR036097|IPR036388|IPR036890|IPR037439…	PF00072|PF00128|PF00370|PF00486|PF00512|PF01588|PF02518|PF02673|PF02782|PF02806|PF02922|PF02952|PF08264|PF09334|PF12116|PF12833		1	Eubacteriales	Ruminococcus sp. CAG:55.	None	PF16161	Bacillota	TRUE	R6P8Y8		102	R6P8Y8	71	Ruminococcus sp. CAG:55	Bacteria	1262960
A6BCN5	AF-A6BCN5-F1	Clostridia	1	1	Uncharacterized protein	None	Lachnospiraceae	DORLON_00039	Dorea	None	IPR032358	Terrabacteria group	A6BCN5	GI:149754271|EMBL-CDS:EDM64202.1	IPR000235|IPR000515|IPR000577|IPR000640|IPR000795|IPR000843|IPR001347|IPR002139|IPR003313|IPR004160|IPR004161|IPR004540|IPR004541|IPR005225|IPR005517|IPR005679|IPR005717|IPR005835|IPR005841|IPR005843|IPR005844|IPR005845|IPR005846|IPR005855|IPR006000|IPR006032|IPR006042|IPR006043|IPR006059|IPR006352|IPR006710|IPR006976|IPR008928|IPR009000|IPR009001|IPR009015|IPR009022|IPR009057|IPR010982|IPR011611…	PF00009|PF00164|PF00177|PF00294|PF00356|PF00370|PF00408|PF00483|PF00528|PF00679|PF00860|PF01380|PF01547|PF02311|PF02782|PF02878|PF02879|PF02880|PF02952|PF03143|PF03144|PF03764|PF04616|PF04892|PF07944|PF12833|PF13377|PF13522|PF14492|PF16161		1	Eubacteriales	Dorea longicatena DSM 13814.	None	PF16161	Bacillota	TRUE	A6BCN5		105	A6BCN5	70	Dorea longicatena DSM 13814	Bacteria	411462
A0A928K6H1	None	Clostridia	1	1	DUF4867 family protein	None	Oscillospiraceae	E7554_06570	unclassified Oscillospiraceae	None	IPR032358	Terrabacteria group	A0A928K6H1	EMBL-CDS:MBE6759738.1	IPR000943|IPR001387|IPR001789|IPR001867|IPR003362|IPR003594|IPR003661|IPR003841|IPR003869|IPR004358|IPR004633|IPR005467|IPR007627|IPR007630|IPR009015|IPR011006|IPR013324|IPR013325|IPR014284|IPR015414|IPR015888|IPR016032|IPR017475|IPR021257|IPR026022|IPR032816|IPR035965|IPR036097|IPR036291|IPR036388|IPR036890|IPR038078|IPR039420	PF00072|PF00486|PF00512|PF01895|PF02397|PF02518|PF02690|PF02719|PF02952|PF04542|PF04545|PF09335|PF10990|PF13727		1	Eubacteriales	Oscillospiraceae bacterium.	None	PF16161	Bacillota	TRUE	A0A928K6H1		116	A0A928K6H1	69	Oscillospiraceae bacterium	Bacteria	2485925
A0A173U9T2	AF-A0A173U9T2-F1	Clostridia	1	1	DUF4867 family protein	None	Lachnospiraceae	ERS852573_01975	Dorea	None	IPR032358	Terrabacteria group	A0A173U9T2	EMBL-CDS:CUN11037.1	IPR000524|IPR000577|IPR000843|IPR000887|IPR002347|IPR004681|IPR004682|IPR005471|IPR006000|IPR006042|IPR006043|IPR006059|IPR006139|IPR006140|IPR006710|IPR007387|IPR008920|IPR008928|IPR009015|IPR010656|IPR010982|IPR011032|IPR011611|IPR011711|IPR012341|IPR012878|IPR013149|IPR013154|IPR013785|IPR014757|IPR015888|IPR018389|IPR018484|IPR018485|IPR023296|IPR027399|IPR028082|IPR029016|IPR029056|IPR036291…	PF00107|PF00294|PF00356|PF00370|PF00389|PF00392|PF00860|PF01081|PF01547|PF01614|PF02782|PF02826|PF02952|PF03480|PF04290|PF04616|PF06808|PF07729|PF07944|PF08240|PF09339|PF13377|PF13561|PF13823		1	Eubacteriales	Dorea longicatena.	None	PF16161	Bacillota	TRUE	A0A173U9T2		122	A0A173U9T2	68	Dorea longicatena	Bacteria	88431
A0A2S3U868	AF-A0A2S3U868-F1	Bacilli	6	7	DUF4867 domain-containing protein	None	Lactobacillaceae	S101258_00755	Lactiplantibacillus	None	IPR032358	Terrabacteria group	A0A2S3U868	EMBL-CDS:POD88482.1	IPR000073|IPR000847|IPR001898|IPR002830|IPR003374|IPR004703|IPR005119|IPR013785|IPR013853|IPR019931|IPR022742|IPR023130|IPR024036|IPR024932|IPR029058|IPR035587|IPR036388|IPR036390	PF00126|PF00746|PF00939|PF01207|PF01977|PF02424|PF03466|PF03611|PF12146	14	1	Lactobacillales	Lactiplantibacillus plantarum subsp. plantarum.	None	PF16161	Bacillota	TRUE	A0A2S3U868	14	125	A0A2S3U868		Lactiplantibacillus plantarum subsp. plantarum	Bacteria	337330
F3MY66	AF-F3MY66-F1	Bacilli	92	117	DUF4867 domain-containing protein	None	Lactobacillaceae	AAULR_04736	Lacticaseibacillus	None	IPR032358	Terrabacteria group	F3MY66	GI:328475741|EMBL-CDS:EGF46485.1	IPR001466|IPR002178|IPR003501|IPR008183|IPR011013|IPR012338|IPR014718|IPR016152|IPR036095	PF00144|PF00359|PF01263|PF02302	4	1	Lactobacillales	Lacticaseibacillus rhamnosus MTCC 5462.	None	PF16161	Bacillota	TRUE	F3MY66	4	131	F3MY66		Lacticaseibacillus rhamnosus MTCC 5462	Bacteria	947828
A0A367GC96	AF-A0A367GC96-F1	Clostridia	1	1	Carbohydrate kinase FGGY N-terminal domain-containing protein	None	Oscillospiraceae	C4885_12620	Subdoligranulum	IPR018484	IPR032358	Terrabacteria group	A0A367GC96	EMBL-CDS:RCH48518.1	IPR000056|IPR001585|IPR003500|IPR004731|IPR004785|IPR005474|IPR005475|IPR007627|IPR009014|IPR009015|IPR011060|IPR013249|IPR013324|IPR013325|IPR013785|IPR014284|IPR015888|IPR022999|IPR025957|IPR029061|IPR033248|IPR033919|IPR036388|IPR036569|IPR039425	PF00456|PF00834|PF00923|PF02502|PF02779|PF02780|PF02952|PF04542|PF08281|PF14205		1	Eubacteriales	Subdoligranulum sp. APC924/74.	None	PF00370|PF16161	Bacillota	TRUE	A0A367GC96		138	A0A367GC96	67	Subdoligranulum sp. APC924/74	Bacteria	2086273
R7JX33	AF-R7JX33-F1	Clostridia	427	557	DUF4867 domain-containing protein	None	Lachnospiraceae	BN630_02200	Blautia	None	IPR032358	Terrabacteria group	R7JX33	EMBL-CDS:CDE67347.1	IPR000212|IPR000326|IPR000577|IPR000831|IPR002508|IPR003593|IPR005751|IPR006000|IPR007730|IPR008278|IPR009015|IPR009057|IPR009570|IPR010921|IPR011051|IPR012651|IPR013096|IPR013368|IPR013986|IPR014016|IPR014017|IPR014194|IPR014198|IPR014217|IPR014245|IPR014710|IPR014975|IPR015888|IPR016040|IPR018060|IPR018484|IPR018485|IPR020449|IPR024232|IPR025664|IPR025736|IPR027417|IPR036291|IPR036680|IPR036938…	PF00370|PF00580|PF01371|PF01520|PF01569|PF01648|PF02782|PF02952|PF05036|PF06686|PF07883|PF08876|PF09515|PF09546|PF09548|PF09581|PF12685|PF12833|PF13361|PF13460|PF13556|PF17853|PF19568	1	1	Eubacteriales	Blautia sp. CAG:37.	None	PF16161	Bacillota	TRUE	R7JX33	1	141	R7JX33		Blautia sp. CAG:37	Bacteria	1262757
A0A412CAN6	AF-A0A412CAN6-F1	Clostridia	19	21	DUF4867 family protein	None	Lachnospiraceae	DWY88_02255	Mediterraneibacter	None	IPR032358	Terrabacteria group	A0A412CAN6	EMBL-CDS:RGQ71023.1	IPR000577|IPR001764|IPR001789|IPR002314|IPR002315|IPR002772|IPR002869|IPR002880|IPR003717|IPR004044|IPR004154|IPR005182|IPR005225|IPR005662|IPR005999|IPR006073|IPR006076|IPR006195|IPR006679|IPR006680|IPR006699|IPR007419|IPR007492|IPR007863|IPR009014|IPR009019|IPR011006|IPR011059|IPR011249|IPR011766|IPR011895|IPR012340|IPR012460|IPR013578|IPR013783|IPR013785|IPR015946|IPR017853|IPR017896|IPR018484…	PF00072|PF00370|PF00587|PF00933|PF01266|PF01558|PF01855|PF01915|PF01926|PF01979|PF02565|PF02775|PF02782|PF03129|PF03703|PF04309|PF04324|PF04397|PF05193|PF07650|PF07892|PF07992|PF08367|PF10371|PF11967|PF13382|PF13484|PF14310|PF14501|PF17147	5	1	Eubacteriales	Ruminococcus gnavus.	None	PF16161	Bacillota	TRUE	A0A412CAN6	6	143	A0A412CAN6		[Ruminococcus] gnavus	Bacteria	33038
A0A9D2LT32	None	Clostridia	19	21	DUF4867 family protein	None	Lachnospiraceae	IAA06_08270	Blautia	None	IPR032358	Terrabacteria group	A0A9D2LT32	EMBL-CDS:HJB28775.1	IPR001406|IPR001907|IPR002524|IPR003111|IPR003339|IPR003439|IPR003593|IPR003959|IPR004487|IPR004815|IPR006073|IPR008269|IPR010603|IPR014721|IPR015856|IPR015947|IPR019489|IPR019987|IPR020094|IPR020095|IPR020097|IPR020103|IPR020568|IPR023562|IPR024919|IPR027065|IPR027417|IPR027469|IPR027470|IPR027543|IPR029045|IPR030393|IPR030946|IPR030947|IPR036837|IPR038366|IPR046336|IPR046425	PF00004|PF00005|PF00574|PF01416|PF01545|PF01926|PF02190|PF02361|PF05362|PF06689|PF07724|PF10431|PF16916	5	1	Eubacteriales	Candidatus Blautia faecavium.	None	PF16161	Bacillota	TRUE	A0A9D2LT32	6	147	A0A9D2LT32		Candidatus Blautia faecavium	Bacteria	2838487
A0A939XB37	None	Clostridia	267	298	DUF4867 family protein	None	unclassified Eubacteriale	J5607_08765	NA	None	IPR032358	Terrabacteria group	A0A939XB37	EMBL-CDS:MBO4748130.1	IPR001048|IPR001059|IPR001341|IPR002912|IPR003753|IPR003761|IPR005260|IPR005531|IPR006027|IPR006439|IPR006549|IPR008991|IPR010021|IPR011605|IPR011768|IPR012340|IPR013185|IPR014722|IPR015365|IPR018730|IPR020579|IPR020599|IPR023214|IPR025824|IPR035926|IPR036393|IPR036412|IPR037004|IPR041492|IPR045865	PF00696|PF01029|PF01132|PF02601|PF02609|PF03780|PF08207|PF09285|PF10031|PF13419|PF13742	2	1	Eubacteriales	Clostridiales bacterium.	None	PF16161	Bacillota	TRUE	A0A939XB37	2	147	A0A939XB37		Clostridiales bacterium	Bacteria	1898207
A0A3A9JQP3	AF-A0A3A9JQP3-F1	Clostridia	1	1	DUF4867 family protein	None	Thermoanaerobacteraceae	DXT63_06815	unclassified Thermoanaerobacteraceae	None	IPR032358	Terrabacteria group	A0A3A9JQP3	EMBL-CDS:RKL63294.1	IPR000150|IPR000537|IPR000577|IPR000771|IPR000843|IPR001387|IPR001761|IPR001851|IPR002559|IPR002763|IPR003439|IPR003462|IPR003593|IPR006379|IPR008201|IPR009794|IPR010982|IPR011060|IPR011095|IPR011611|IPR011761|IPR011990|IPR012312|IPR012827|IPR013785|IPR013815|IPR014782|IPR018484|IPR018485|IPR023214|IPR023401|IPR025997|IPR026046|IPR027268|IPR027417|IPR028082|IPR029056|IPR034015|IPR035938|IPR036291…	PF00005|PF00294|PF00356|PF00370|PF00532|PF01040|PF01116|PF01433|PF01609|PF01814|PF01904|PF01934|PF02423|PF02653|PF02782|PF07100|PF07478|PF08282|PF13181|PF13407|PF18765		1	Thermoanaerobacterales	Thermoanaerobacteraceae bacterium SP2.	None	PF16161	Bacillota	TRUE	A0A3A9JQP3		157	A0A3A9JQP3	65	Thermoanaerobacteraceae bacterium SP2	Bacteria	2292448
A0A4Q5EP39	AF-A0A4Q5EP39-F1	Clostridia	427	557	DUF4867 family protein	None	Lachnospiraceae	EAI83_13900	Blautia	None	IPR032358	Terrabacteria group	A0A4Q5EP39	EMBL-CDS:RYT34508.1	IPR000515|IPR000577|IPR000705|IPR003313|IPR003416|IPR006000|IPR006059|IPR006076|IPR006204|IPR006206|IPR007419|IPR009015|IPR009057|IPR012963|IPR014710|IPR014721|IPR015888|IPR018060|IPR018484|IPR018485|IPR019539|IPR020568|IPR035906|IPR036188|IPR036554|IPR037923|IPR041854|IPR043129	PF00288|PF00370|PF00528|PF01266|PF02308|PF02311|PF02782|PF02952|PF04324|PF08006|PF10509|PF12833|PF13416	1	1	Eubacteriales	Blautia sp. aa_0143.	None	PF16161	Bacillota	TRUE	A0A4Q5EP39	1	158	A0A4Q5EP39		Blautia sp. aa_0143	Bacteria	2478953
A0A1C5L285	AF-A0A1C5L285-F1|AF-A0A1C6IR53-F1|AF-A0A417CZH8-F1	Clostridia	14	40	Ureidoglycolate hydrolase	None	Lachnospiraceae|Oscillospiraceae	SAMEA3545373_03661|DW904_07590	Blautia|Ruminococcus	None	IPR032358	Terrabacteria group	A0A1C5L285|A0A1C6IR53|A0A417CZH8	EMBL-CDS:SCG94353.1|EMBL-CDS:SCI88919.1|EMBL-CDS:SCJ71835.1|EMBL-CDS:RHT01158.1	IPR000121|IPR000192|IPR000515|IPR000581|IPR001188|IPR002616|IPR002912|IPR003439|IPR003593|IPR003849|IPR004193|IPR004404|IPR004429|IPR004803|IPR005893|IPR006047|IPR006048|IPR006059|IPR006139|IPR006140|IPR006318|IPR006407|IPR008279|IPR008731|IPR008995|IPR011611|IPR011766|IPR012000|IPR012001|IPR012846|IPR013611|IPR013780|IPR013783|IPR014756|IPR015421|IPR015422|IPR015424|IPR015813|IPR017853|IPR017879…	PF00005|PF00128|PF00180|PF00205|PF00266|PF00294|PF00389|PF00391|PF00528|PF00920|PF01702|PF02699|PF02775|PF02776|PF02806|PF02826|PF02896|PF02922|PF05524|PF08402|PF13343|PF13416	6	3	Eubacteriales	uncultured Blautia sp.|uncultured Ruminococcus sp.|Ruminococcus sp. AM42-11.	None	PF16161	Bacillota	true|true|true	A0A1C5L285|A0A1C6IR53|A0A417CZH8	5	161	A0A1C5L285		uncultured Blautia sp.|uncultured Ruminococcus sp.|Ruminococcus sp. AM42-11	Bacteria	765821|165186|2292372
A0A6N9LH54	AF-A0A6N9LH54-F1	Clostridia	14	40	DUF4867 family protein	None	Lachnospiraceae	GT674_10025	Blautia	None	IPR032358	Terrabacteria group	A0A6N9LH54	EMBL-CDS:MZT66311.1	IPR000515|IPR000551|IPR000845|IPR001584|IPR002528|IPR002765|IPR003439|IPR003593|IPR004843|IPR005670|IPR005672|IPR006124|IPR006439|IPR008963|IPR009061|IPR009078|IPR009839|IPR010045|IPR010058|IPR010921|IPR011864|IPR011951|IPR012337|IPR012347|IPR012507|IPR012851|IPR015914|IPR017850|IPR018461|IPR023198|IPR023210|IPR023214|IPR024052|IPR024370|IPR027417|IPR029052|IPR035439|IPR035906|IPR035994|IPR036397…	PF00005|PF00149|PF00248|PF00528|PF01048|PF01554|PF01676|PF01906|PF03553|PF07179|PF07875|PF07907|PF12849|PF13333|PF13411|PF13419|PF16656	6	1	Eubacteriales	Blautia sp. BIOML-A1.	None	PF16161	Bacillota	TRUE	A0A6N9LH54	5	162	A0A6N9LH54		Blautia sp. BIOML-A1	Bacteria	2584624
A0A6N2YST1	AF-A0A6N2YST1-F1	Clostridia	14	40	Ureidoglycolate hydrolase	None	Lachnospiraceae	RTLFYP15_00502	Mediterraneibacter	None	IPR032358	Terrabacteria group	A0A6N2YST1	EMBL-CDS:VYT70025.1	IPR000014|IPR000160|IPR000600|IPR001647|IPR001764|IPR001789|IPR001927|IPR002528|IPR002577|IPR002933|IPR003594|IPR003661|IPR003689|IPR004358|IPR005467|IPR006153|IPR006189|IPR009057|IPR010964|IPR011006|IPR012507|IPR012547|IPR013655|IPR017853|IPR018631|IPR027417|IPR029787|IPR035965|IPR036097|IPR036259|IPR036264|IPR036388|IPR036390|IPR036866|IPR036890|IPR036962|IPR038770|IPR039672|IPR042240|IPR043128…	PF00072|PF00440|PF00480|PF00512|PF00933|PF00990|PF00999|PF01546|PF01554|PF01638|PF02518|PF02535|PF03924|PF07907|PF08011|PF08447|PF09820|PF13347|PF13483	6	1	Eubacteriales	[Ruminococcus] torques.	None	PF16161	Bacillota	TRUE	A0A6N2YST1	5	162	A0A6N2YST1		[Ruminococcus] torques	Bacteria	33039
A0A564TFZ9	AF-A0A564TFZ9-F1	Clostridia	14	40	Ureidoglycolate hydrolase	None	Lachnospiraceae	RTSSTS7063_01275	Mediterraneibacter	None	IPR032358	Terrabacteria group	A0A564TFZ9	EMBL-CDS:VUX06328.1	IPR000175|IPR001387|IPR001764|IPR001789|IPR002528|IPR002772|IPR003594|IPR003661|IPR003812|IPR004358|IPR005467|IPR006189|IPR007492|IPR010982|IPR011006|IPR012507|IPR013783|IPR014564|IPR017853|IPR026891|IPR032834|IPR036097|IPR036597|IPR036881|IPR036890|IPR036962|IPR037272|IPR040198|IPR042240|IPR045070|IPR046947|IPR047218	PF00072|PF00209|PF00512|PF00933|PF01381|PF01554|PF01915|PF02518|PF02661|PF03924|PF04397|PF07907|PF14310|PF14501	6	1	Eubacteriales	[Ruminococcus] torques.	None	PF16161	Bacillota	TRUE	A0A564TFZ9	5	162	A0A564TFZ9		[Ruminococcus] torques	Bacteria	33039
A0A417KS33	AF-A0A417KS33-F1	Clostridia	14	40	Ureidoglycolate hydrolase	None	Oscillospiraceae	DXD85_18860	Ruminococcus	None	IPR032358	Terrabacteria group	A0A417KS33	EMBL-CDS:RHU20297.1	IPR000249|IPR001757|IPR003439|IPR003494|IPR003593|IPR004014|IPR004291|IPR005883|IPR006068|IPR008250|IPR011004|IPR011032|IPR013154|IPR013366|IPR023214|IPR023298|IPR023299|IPR025714|IPR027417|IPR029063|IPR036291|IPR036412|IPR037233|IPR043129|IPR043519|IPR044492|IPR044872|IPR047324	PF00005|PF00122|PF00132|PF00689|PF00690|PF00702|PF00936|PF03050|PF08240|PF11104|PF13602|PF13847|PF14602	6	1	Eubacteriales	Ruminococcus sp. TM09-4.	None	PF16161	Bacillota	TRUE	A0A417KS33	5	162	A0A417KS33		Ruminococcus sp. TM09-4	Bacteria	2293244
A0A417AP46	AF-A0A417AP46-F1	Clostridia	14	40	Ureidoglycolate hydrolase	None	Oscillospiraceae	DW952_18790	Ruminococcus	None	IPR032358	Terrabacteria group	A0A417AP46	EMBL-CDS:RHS70070.1	IPR003439|IPR003494|IPR003593|IPR005883|IPR011004|IPR011032|IPR013154|IPR013366|IPR027417|IPR035906|IPR036291|IPR043129|IPR047324	PF00005|PF00132|PF08240|PF11104|PF13602|PF14602	6	1	Eubacteriales	Ruminococcus sp. AM44-9AT.	None	PF16161	Bacillota	TRUE	A0A417AP46	5	162	A0A417AP46		Ruminococcus sp. AM44-9AT	Bacteria	2293217
A0A416XHP9	AF-A0A416XHP9-F1	Clostridia	14	40	Ureidoglycolate hydrolase	None	Oscillospiraceae	DWW20_18030	Ruminococcus	None	IPR032358	Terrabacteria group	A0A416XHP9	EMBL-CDS:RHR98731.1	IPR000477|IPR003439|IPR003494|IPR005883|IPR011004|IPR011032|IPR013154|IPR013366|IPR013597|IPR015854|IPR025714|IPR027417|IPR029063|IPR030931|IPR035906|IPR036291|IPR043129|IPR043502|IPR047324	PF00005|PF00078|PF00132|PF08240|PF08388|PF11104|PF13602|PF13847|PF14602	6	1	Eubacteriales	Ruminococcus sp. AF14-5.	None	PF16161	Bacillota	TRUE	A0A416XHP9	5	162	A0A416XHP9		Ruminococcus sp. AF14-5	Bacteria	2293147
A0A413AUL8	AF-A0A413AUL8-F1|AF-A0A416LL39-F1|AF-A0A416Q3M0-F1|AF-A0A417H122-F1	Clostridia	14	40	DUF4867 family protein	None	Oscillospiraceae	DWV90_13935|DWY47_15605|DWX80_13885|DW748_08995	Ruminococcus	None	IPR032358	Terrabacteria group	A0A413AUL8|A0A416LL39|A0A416Q3M0|A0A417H122	EMBL-CDS:RGW17740.1|EMBL-CDS:RHQ42548.1|EMBL-CDS:RHQ94775.1|EMBL-CDS:RHT63775.1	IPR000249|IPR001757|IPR002528|IPR002931|IPR003439|IPR003494|IPR003593|IPR003959|IPR004014|IPR005883|IPR006068|IPR006680|IPR007685|IPR008250|IPR010229|IPR011004|IPR011032|IPR011059|IPR012547|IPR013154|IPR013366|IPR015854|IPR018385|IPR018631|IPR023214|IPR023298|IPR023299|IPR026816|IPR027417|IPR029039|IPR032466|IPR036291|IPR036412|IPR037233|IPR038765|IPR043129|IPR043519|IPR044492|IPR044872|IPR047324	PF00005|PF00122|PF00132|PF00689|PF00690|PF00702|PF00936|PF01554|PF01841|PF01979|PF03606|PF08011|PF08240|PF09820|PF11104|PF12724|PF13304|PF13602|PF14602	6	4	Eubacteriales	Ruminococcus sp. AF13-37.|Ruminococcus sp. AF25-23LB.|Ruminococcus sp. AF21-3.|Ruminococcus sp. AM28-41.	None	PF16161	Bacillota	true|true|true|true	A0A413AUL8|A0A416LL39|A0A416Q3M0|A0A417H122	5	162	A0A413AUL8		Ruminococcus sp. AF13-37|Ruminococcus sp. AF25-23LB|Ruminococcus sp. AF21-3|Ruminococcus sp. AM28-41	Bacteria	2292246|2293166|2292250|2292369
A0A3D5TGS6	AF-A0A3D5TGS6-F1	Clostridia	1	1	Ureidoglycolate hydrolase	None	Oscillospiraceae	DHN18_06605	Oscillibacter	None	IPR032358	Terrabacteria group	A0A3D5TGS6	EMBL-CDS:HCX44299.1	IPR000322|IPR000515|IPR000771|IPR001789|IPR003594|IPR003660|IPR004358|IPR004381|IPR005467|IPR006059|IPR008254|IPR009057|IPR010559|IPR011006|IPR011013|IPR011611|IPR013341|IPR013342|IPR013780|IPR013785|IPR015590|IPR016161|IPR016162|IPR016163|IPR017853|IPR018060|IPR018193|IPR018197|IPR020449|IPR020846|IPR024989|IPR025887|IPR029017|IPR029039|IPR029056|IPR029065|IPR032513|IPR035906|IPR036129|IPR036259…	PF00072|PF00171|PF00294|PF00528|PF01055|PF01116|PF01547|PF02518|PF02595|PF02746|PF06580|PF12682|PF12832|PF12833|PF13378|PF13802|PF16338		1	Eubacteriales	Oscillibacter sp.	None	PF16161	Bacillota	TRUE	A0A3D5TGS6		162	A0A3D5TGS6	60	Oscillibacter sp.	Bacteria	1945593
A0A374L834	AF-A0A374L834-F1	Clostridia	14	40	Ureidoglycolate hydrolase	None	Oscillospiraceae	DXA86_15590	Ruminococcus	None	IPR032358	Terrabacteria group	A0A374L834	EMBL-CDS:RGI52753.1	IPR000014|IPR000160|IPR000175|IPR000835|IPR001179|IPR001387|IPR001789|IPR002528|IPR003594|IPR003661|IPR003689|IPR003731|IPR004358|IPR005122|IPR005467|IPR006189|IPR010982|IPR011006|IPR011991|IPR012507|IPR013655|IPR014564|IPR026353|IPR029787|IPR033913|IPR035965|IPR036097|IPR036105|IPR036388|IPR036390|IPR036782|IPR036866|IPR036890|IPR036895|IPR037272|IPR042240|IPR043128|IPR045070|IPR046357|IPR047218	PF00072|PF00209|PF00254|PF00512|PF00990|PF01381|PF01554|PF02518|PF02535|PF02579|PF03167|PF03924|PF07907|PF08447|PF12802|PF13483|PF13515	6	1	Eubacteriales	Ruminococcus sp. OF05-2BH.	None	PF16161	Bacillota	TRUE	A0A374L834	5	162	A0A374L834		Ruminococcus sp. OF05-2BH	Bacteria	2293230
A0A374E947	AF-A0A374E947-F1	Clostridia	14	40	Ureidoglycolate hydrolase	None	Oscillospiraceae	DW815_05355	Ruminococcus	None	IPR032358	Terrabacteria group	A0A374E947	EMBL-CDS:RGH66643.1	IPR000014|IPR000160|IPR000175|IPR000223|IPR000835|IPR001387|IPR001482|IPR001789|IPR002528|IPR003593|IPR003594|IPR003661|IPR004358|IPR005467|IPR006189|IPR006321|IPR007492|IPR009459|IPR010982|IPR011006|IPR011991|IPR012507|IPR012547|IPR013655|IPR014564|IPR018631|IPR019533|IPR027417|IPR029787|IPR032834|IPR035965|IPR036097|IPR036286|IPR036388|IPR036390|IPR036890|IPR037272|IPR042240|IPR043128|IPR046947…	PF00072|PF00209|PF00437|PF00512|PF00990|PF01381|PF01554|PF02518|PF03924|PF04397|PF06458|PF07907|PF08011|PF08447|PF09820|PF10502|PF12802|PF14501	6	1	Eubacteriales	Ruminococcus sp. AM33-14.	None	PF16161	Bacillota	TRUE	A0A374E947	5	162	A0A374E947		Ruminococcus sp. AM33-14	Bacteria	2293205
A0A350VFJ6	AF-A0A350VFJ6-F1|AF-A0A4R3K5P4-F1	Clostridia	19	21	Ureidoglycolate hydrolase|Ureidoglycolate lyase	None	Lachnospiraceae	DCX82_16815|EDD59_11385	unclassified Lachnospiraceae|Muricomes	None	IPR032358	Terrabacteria group	A0A350VFJ6|A0A4R3K5P4	EMBL-CDS:HAX53564.1|EMBL-CDS:TCS78126.1	IPR000119|IPR000683|IPR002312|IPR002646|IPR002942|IPR004119|IPR004364|IPR004365|IPR004522|IPR004843|IPR005841|IPR005843|IPR005844|IPR005845|IPR005846|IPR006195|IPR010387|IPR010992|IPR011009|IPR012340|IPR012504|IPR014255|IPR016055|IPR022476|IPR025490|IPR025714|IPR027417|IPR029052|IPR029063|IPR032810|IPR032828|IPR036291|IPR036900|IPR036986|IPR038705|IPR038729|IPR039564|IPR041796|IPR043519|IPR045864…	PF00149|PF00152|PF00216|PF00408|PF01336|PF01408|PF01479|PF01743|PF02878|PF02879|PF02880|PF02958|PF06177|PF07873|PF12627|PF13476|PF13529|PF13679|PF13735	5	2	Eubacteriales	Lachnospiraceae bacterium.|Muricomes intestini.	None	PF16161	Bacillota	true|true	A0A350VFJ6|A0A4R3K5P4	6	162	A0A350VFJ6		Lachnospiraceae bacterium|Muricomes intestini	Bacteria	1898203|1796634
A0A174YFS1	AF-A0A174YFS1-F1|AF-A0A373SYS4-F1|AF-A0A373ZZS0-F1|AF-A0A374JRJ2-F1|AF-A0A844KFG5-F1|AF-D4M020-F1|AF-R6PGF7-F1	Clostridia	14	40	Ureidoglycolate hydrolase	None	Lachnospiraceae|Oscillospiraceae	ERS852502_02457|DWY35_07455|DWV75_11945|DXC06_08055|GMD21_11145|RTO_29660|BN703_00292	Mediterraneibacter|Ruminococcus	None	IPR032358	Terrabacteria group	A0A174YFS1|A0A373SYS4|A0A373ZZS0|A0A374JRJ2|A0A844KFG5|D4M020|R6PGF7	GI:505342837|EMBL-CDS:CUQ91638.1|REFSEQ:WP_015529939.1|EMBL-CDS:RGG28968.1|EMBL-CDS:RGH14680.1|EMBL-CDS:RGI34648.1|EMBL-CDS:MTR77215.1|GI:291551118|EMBL-CDS:CBL27380.1|EMBL-CDS:CDC17511.1	IPR000014|IPR000160|IPR000175|IPR000223|IPR000600|IPR000835|IPR001387|IPR001482|IPR001647|IPR001764|IPR001789|IPR001927|IPR002528|IPR002577|IPR002772|IPR002933|IPR003343|IPR003593|IPR003594|IPR003661|IPR003689|IPR003812|IPR003961|IPR004358|IPR004360|IPR005467|IPR006153|IPR006189|IPR006321|IPR007492|IPR008928|IPR008964|IPR009057|IPR010964|IPR010982|IPR011006|IPR011032|IPR011081|IPR011991|IPR012341…	PF00041|PF00072|PF00107|PF00209|PF00437|PF00440|PF00480|PF00512|PF00903|PF00933|PF00990|PF00999|PF01381|PF01546|PF01554|PF01638|PF01915|PF02368|PF02518|PF02535|PF02661|PF03924|PF04397|PF07532|PF07883|PF07907|PF08011|PF08240|PF08447|PF09508|PF09820|PF10502|PF12802|PF12833|PF13347|PF13483|PF13515|PF14310|PF14498|PF14501|PF17385|PF17386|PF18370	6	7	Eubacteriales	[Ruminococcus] torques.|Ruminococcus sp. AF25-13.|Ruminococcus sp. AF12-5.|Ruminococcus sp. OM07-7.|Mediterraneibacter faecis.|[Ruminococcus] torques L2-14.|Ruminococcus sp. CAG:55.	None	PF16161	Bacillota	true|true|true|true|true|true|true	A0A174YFS1|A0A373SYS4|A0A373ZZS0|A0A374JRJ2|A0A844KFG5|D4M020|R6PGF7	5	162	A0A174YFS1		[Ruminococcus] torques|Ruminococcus sp. AF25-13|Ruminococcus sp. AF12-5|Ruminococcus sp. OM07-7|Mediterraneibacter faecis|[Ruminococcus] torques L2-14|Ruminococcus sp. CAG:55	Bacteria	33039|2293163|2293146|2293234|592978|657313|1262960
A0A173WGL8	AF-A0A173WGL8-F1|AF-A0A174GJF2-F1|AF-A0A413KYN7-F1|AF-A0A415LL94-F1|AF-A0A415W4B9-F1|AF-A0A416B9V3-F1|AF-A0A416KSX1-F1|AF-A0A416MNT7-F1|AF-A0A417AJP4-F1|AF-A0A417D5D0-F1|AF-A0A417F5W4-F1|AF-A0A417JHB9-F1|AF-A0A417NIK0-F1|AF-A0A417PX23-F1	Clostridia	14	40	Ureidoglycolate hydrolase	None	Lachnospiraceae|Oscillospiraceae	ERS852395_00150|ERS852478_03369|DXA17_13740|DW022_06990|DW225_19205|DW061_15100|DWY50_20200|DWY28_15705|DW953_21460|DW884_21370|DW805_17795|DW711_18855|DXC58_16755|DXC27_08485	Blautia|Ruminococcus	None	IPR032358	Terrabacteria group	A0A173WGL8|A0A174GJF2|A0A413KYN7|A0A415LL94|A0A415W4B9|A0A416B9V3|A0A416KSX1|A0A416MNT7|A0A417AJP4|A0A417D5D0|A0A417F5W4|A0A417JHB9|A0A417NIK0|A0A417PX23	GI:941044301|EMBL-CDS:CUN38631.1|REFSEQ:WP_055052434.1|EMBL-CDS:CUO62131.1|EMBL-CDS:RGY90699.1|EMBL-CDS:RHL49259.1|EMBL-CDS:RHO11124.1|EMBL-CDS:RHO85243.1|EMBL-CDS:RHQ30888.1|EMBL-CDS:RHQ61798.1|EMBL-CDS:RHS68539.1|EMBL-CDS:RHT03180.1|EMBL-CDS:RHT27943.1|EMBL-CDS:RHT98438.1|EMBL-CDS:RHU70632.1|EMBL-CDS:RHU87548.1	IPR000249|IPR000515|IPR001757|IPR002528|IPR002931|IPR003439|IPR003494|IPR003593|IPR003959|IPR004014|IPR005883|IPR006068|IPR006119|IPR006485|IPR006680|IPR007351|IPR007536|IPR007685|IPR007921|IPR008250|IPR010229|IPR011004|IPR011032|IPR011059|IPR011109|IPR012547|IPR013154|IPR013366|IPR014048|IPR015854|IPR018385|IPR018392|IPR018631|IPR022488|IPR022489|IPR022742|IPR023214|IPR023298|IPR023299|IPR025714…	PF00005|PF00122|PF00132|PF00239|PF00528|PF00689|PF00690|PF00702|PF00936|PF01035|PF01476|PF01554|PF01841|PF01979|PF03606|PF03976|PF04237|PF04445|PF04531|PF05257|PF07508|PF08011|PF08240|PF09820|PF11104|PF12146|PF12724|PF13304|PF13408|PF13602|PF13847|PF14602	6	14	Eubacteriales	Blautia obeum.|Blautia wexlerae.|Ruminococcus sp. AM58-7XD.|Ruminococcus sp. AF37-6AT.|Ruminococcus sp. AM18-44.|Ruminococcus sp. AF42-9BH.|Ruminococcus sp. AF25-28AC.|Ruminococcus sp. AF24-32LB.|Ruminococcus sp. AM45-2.|Ruminococcus sp. AM40-10AC.|Ruminococcus sp. AM32-17LB.|Ruminococcus sp. AM27-16.|Ruminococcus sp. TF06-23.|Ruminococcus sp. OM08-7.	None	PF16161	Bacillota	true|true|true|true|true|true|true|true|true|true|true|true|true|true	A0A173WGL8|A0A174GJF2|A0A413KYN7|A0A415LL94|A0A415W4B9|A0A416B9V3|A0A416KSX1|A0A416MNT7|A0A417AJP4|A0A417D5D0|A0A417F5W4|A0A417JHB9|A0A417NIK0|A0A417PX23	5	162	A0A173WGL8		Blautia obeum|Blautia wexlerae|Ruminococcus sp. AM58-7XD|Ruminococcus sp. AF37-6AT|Ruminococcus sp. AM18-44|Ruminococcus sp. AF42-9BH|Ruminococcus sp. AF25-28AC|Ruminococcus sp. AF24-32LB|Ruminococcus sp. AM45-2|Ruminococcus sp. AM40-10AC|Ruminococcus sp. AM32-17LB|Ruminococcus sp. AM27-16|Ruminococcus sp. TF06-23|Ruminococcus sp. OM08-7	Bacteria	40520|418240|2292373|2292068|2293186|2292070|2293167|2292252|2293218|2293212|2293204|2293192|2293237|2292376
R6WAE1	AF-R6WAE1-F1	Clostridia	19	21	Ureidoglycolate hydrolase	None	Lachnospiraceae	BN605_01392	Dorea	None	IPR032358	Terrabacteria group	R6WAE1	EMBL-CDS:CDD07998.1	IPR000577|IPR000587|IPR000600|IPR000771|IPR000795|IPR000994|IPR001034|IPR001303|IPR001851|IPR002347|IPR003313|IPR003439|IPR003593|IPR004160|IPR004161|IPR004541|IPR005225|IPR006000|IPR009000|IPR009001|IPR009057|IPR011032|IPR011701|IPR011990|IPR013149|IPR013154|IPR013449|IPR013785|IPR014036|IPR018060|IPR018484|IPR018485|IPR020449|IPR020843|IPR020846|IPR022324|IPR025997|IPR027417|IPR028082|IPR029149…	PF00005|PF00009|PF00107|PF00370|PF00455|PF00480|PF00557|PF00596|PF01116|PF01321|PF02311|PF02653|PF02782|PF03143|PF03144|PF07690|PF08220|PF08240|PF12833|PF13407|PF13412|PF13424|PF13561|PF17128	5	1	Eubacteriales	Dorea sp. CAG:317.	None	PF16161	Bacillota	TRUE	R6WAE1	6	163	R6WAE1		Dorea sp. CAG:317	Bacteria	1262873
A0A9D3AIZ2	None	Clostridia	19	21	DUF4867 family protein	None	Lachnospiraceae	K8V39_04570	Merdimonas	None	IPR032358	Terrabacteria group	A0A9D3AIZ2	EMBL-CDS:HJH49517.1	IPR000577|IPR000600|IPR001034|IPR001303|IPR001851|IPR002347|IPR003439|IPR003593|IPR011032|IPR013149|IPR013154|IPR013449|IPR014036|IPR018484|IPR018485|IPR020843|IPR025997|IPR027417|IPR028082|IPR036291|IPR036388|IPR036390|IPR036409|IPR037171|IPR043129	PF00005|PF00107|PF00370|PF00455|PF00480|PF00596|PF02653|PF02782|PF08220|PF08240|PF13407|PF13561	5	1	Eubacteriales	Merdimonas faecis.	None	PF16161	Bacillota	TRUE	A0A9D3AIZ2	6	163	A0A9D3AIZ2		Merdimonas faecis	Bacteria	1653435
A0A9D2ST86	None	Clostridia	19	21	DUF4867 family protein	None	Lachnospiraceae	H9758_07020	Mediterraneibacter	None	IPR032358	Terrabacteria group	A0A9D2ST86	EMBL-CDS:HJC34332.1	IPR000182|IPR001127|IPR001173|IPR001362|IPR001387|IPR002104|IPR003313|IPR003352|IPR003812|IPR005025|IPR006232|IPR009057|IPR010982|IPR011010|IPR011051|IPR011055|IPR011204|IPR013013|IPR013096|IPR013148|IPR013189|IPR013320|IPR013762|IPR014710|IPR016181|IPR017896|IPR018060|IPR022791|IPR023210|IPR023296|IPR029039|IPR029044|IPR036597|IPR036812|IPR037923|IPR044068	PF00248|PF00251|PF00358|PF00535|PF00583|PF00589|PF01381|PF02311|PF02378|PF02661|PF03358|PF03706|PF07883|PF08244|PF12833|PF13187|PF13310	5	1	Eubacteriales	Candidatus Mediterraneibacter faecipullorum.	None	PF16161	Bacillota	TRUE	A0A9D2ST86	6	163	A0A9D2ST86		Candidatus Mediterraneibacter faecipullorum	Bacteria	2838670
A0A9D2RD57	None	Clostridia	19	21	Ureidoglycolate lyase	4.3.2.3 {ECO:0000313|EMBL:HJD42823.1}	Lachnospiraceae	H9910_07415	Mediterraneibacter	None	IPR032358	Terrabacteria group	A0A9D2RD57	EMBL-CDS:HJD42823.1	IPR001107|IPR001173|IPR001387|IPR001789|IPR002104|IPR003439|IPR003593|IPR003594|IPR007492|IPR010982|IPR010985|IPR010998|IPR011006|IPR011010|IPR013096|IPR013321|IPR013762|IPR017896|IPR022791|IPR023210|IPR027417|IPR029044|IPR032524|IPR032781|IPR032834|IPR036013|IPR036812|IPR036890|IPR037118|IPR046098|IPR046947	PF00005|PF00072|PF00248|PF00535|PF00589|PF01145|PF03706|PF04397|PF07883|PF12848|PF13187|PF13443|PF14501|PF16326|PF19499	5	1	Eubacteriales	Candidatus Mediterraneibacter quadrami.	None	PF16161	Bacillota	TRUE	A0A9D2RD57	6	163	A0A9D2RD57		Candidatus Mediterraneibacter quadrami	Bacteria	2838684
A0A9D2IKV9	None	Clostridia	19	21	Ureidoglycolate lyase	4.3.2.3 {ECO:0000313|EMBL:HIZ14115.1}|4.3.2.3 {ECO:0000313|EMBL:HJD33214.1}	Lachnospiraceae	H9817_09365|H9911_01570	Mediterraneibacter	None	IPR032358	Terrabacteria group	A0A9D2IKV9|A0A9D2R0N3	EMBL-CDS:HIZ14115.1|EMBL-CDS:HJD33214.1	IPR001173|IPR001789|IPR001867|IPR002104|IPR003594|IPR003661|IPR004107|IPR005025|IPR005467|IPR010998|IPR011006|IPR011010|IPR013762|IPR022791|IPR024529|IPR025964|IPR029039|IPR029044|IPR036097|IPR036388|IPR036890|IPR039420|IPR044068	PF00072|PF00486|PF00512|PF00535|PF00589|PF02518|PF03358|PF03706|PF12822|PF13495|PF14057	5	2	Eubacteriales	Candidatus Mediterraneibacter stercorigallinarum.|Candidatus Mediterraneibacter tabaqchaliae.	None	PF16161	Bacillota	true|true	A0A9D2IKV9|A0A9D2R0N3	6	163	A0A9D2IKV9		Candidatus Mediterraneibacter stercorigallinarum|Candidatus Mediterraneibacter tabaqchaliae	Bacteria	2838686|2838689
A0A9D2DT49	None	Clostridia	19	21	DUF4867 family protein	None	Lachnospiraceae	IAA21_07145	Blautia	None	IPR032358	Terrabacteria group	A0A9D2DT49	EMBL-CDS:HIZ22555.1	IPR000192|IPR000515|IPR000754|IPR000834|IPR001789|IPR001867|IPR002524|IPR003439|IPR003593|IPR003594|IPR003660|IPR003661|IPR004358|IPR005467|IPR005822|IPR005823|IPR006323|IPR011006|IPR012703|IPR014721|IPR015421|IPR015422|IPR015424|IPR015853|IPR020568|IPR023035|IPR023198|IPR023214|IPR024169|IPR027417|IPR027469|IPR027470|IPR035906|IPR036097|IPR036388|IPR036412|IPR036837|IPR036890|IPR036899|IPR039420…	PF00005|PF00072|PF00246|PF00266|PF00380|PF00486|PF00512|PF00528|PF00572|PF00672|PF01545|PF02518|PF13419|PF16916	5	1	Eubacteriales	Candidatus Blautia faecigallinarum.	None	PF16161	Bacillota	TRUE	A0A9D2DT49	6	163	A0A9D2DT49		Candidatus Blautia faecigallinarum	Bacteria	2838488
A0A9D2D9M3	None	Clostridia	19	21	DUF4867 family protein	None	Lachnospiraceae	H9817_03635	Mediterraneibacter	None	IPR032358	Terrabacteria group	A0A9D2D9M3	EMBL-CDS:HIZ13001.1	IPR001107|IPR001173|IPR002104|IPR004107|IPR005025|IPR010985|IPR010998|IPR011010|IPR013321|IPR013762|IPR022791|IPR024529|IPR025964|IPR029039|IPR029044|IPR036013|IPR044068	PF00535|PF00589|PF01145|PF03358|PF03706|PF12822|PF13495|PF14057	5	1	Eubacteriales	Candidatus Mediterraneibacter stercorigallinarum.	None	PF16161	Bacillota	TRUE	A0A9D2D9M3	6	163	A0A9D2D9M3		Candidatus Mediterraneibacter stercorigallinarum	Bacteria	2838686
A0A9D1Y583	None	NA	1	1	Ureidoglycolate lyase	None	NA	H9680_04990	NA	None	IPR032358	Terrabacteria group	A0A9D1Y583	EMBL-CDS:HIY08673.1	IPR000212|IPR000577|IPR001034|IPR001670|IPR001851|IPR002130|IPR003352|IPR003439|IPR003593|IPR004006|IPR004007|IPR004304|IPR005137|IPR005929|IPR006680|IPR008007|IPR011059|IPR011060|IPR013986|IPR014016|IPR014017|IPR014036|IPR018484|IPR018485|IPR023367|IPR024936|IPR025997|IPR027417|IPR028082|IPR029000|IPR032466|IPR036117|IPR036388|IPR036390|IPR037171|IPR043129|IPR044666|IPR044731	PF00005|PF00160|PF00370|PF00455|PF00465|PF00580|PF01979|PF02653|PF02733|PF02734|PF02782|PF03069|PF03437|PF05343|PF08220|PF13303|PF13361|PF13407		1	NA	Bacillota bacterium	None	PF16161	Bacillota	TRUE	A0A9D1Y583		163	A0A9D1Y583	59	Bacillota bacterium	Bacteria	1879010
A0A9D0ZUZ7	None	Clostridia	19	21	Ureidoglycolate lyase	None	Lachnospiraceae	IAB26_06775	Lachnospiraceae incertae sedis	None	IPR032358	Terrabacteria group	A0A9D0ZUZ7	EMBL-CDS:HIQ96249.1	IPR000032|IPR000121|IPR000524|IPR001127|IPR001437|IPR001638|IPR001996|IPR002478|IPR003352|IPR006047|IPR006121|IPR006318|IPR006359|IPR007197|IPR008279|IPR008731|IPR009051|IPR011055|IPR011296|IPR011663|IPR012769|IPR012770|IPR013013|IPR013780|IPR013785|IPR015813|IPR015947|IPR016431|IPR017853|IPR017896|IPR019195|IPR019614|IPR022691|IPR023210|IPR023459|IPR024692|IPR027417|IPR028624|IPR028978|IPR029063…	PF00128|PF00248|PF00358|PF00367|PF00381|PF00391|PF00392|PF00403|PF00497|PF01272|PF02378|PF02896|PF03449|PF04055|PF05524|PF07702|PF09818|PF10672|PF13534|PF16657|PF17785|PF20092|PF20446	5	1	Eubacteriales	Candidatus Limivivens merdigallinarum.	None	PF16161	Bacillota	TRUE	A0A9D0ZUZ7	6	163	A0A9D0ZUZ7		Candidatus Limivivens merdigallinarum	Bacteria	2840859
A0A942XI86	None	Clostridia	19	21	Ureidoglycolate lyase	4.3.2.3 {ECO:0000313|EMBL:MBS4979542.1}	unclassified Eubacteriale	KHZ53_10700	NA	None	IPR032358	Terrabacteria group	A0A942XI86	EMBL-CDS:MBS4979542.1	IPR000683|IPR001537|IPR002864|IPR003812|IPR004104|IPR029026|IPR029028|IPR029064|IPR029069|IPR033788|IPR036291|IPR036597|IPR043519|IPR045023|IPR046564	PF00588|PF01408|PF01643|PF02661|PF02894|PF20476	5	1	Eubacteriales	Clostridiales bacterium.	None	PF16161	Bacillota	TRUE	A0A942XI86	6	163	A0A942XI86		Clostridiales bacterium	Bacteria	1898207
A0A938XHA1	None	Clostridia	19	21	DUF4867 family protein	None	Clostridiaceae	H6A17_11325	Mordavella	None	IPR032358	Terrabacteria group	A0A938XHA1	EMBL-CDS:MBM6971629.1	IPR000577|IPR000600|IPR001851|IPR011032|IPR013149|IPR013154|IPR018484|IPR018485|IPR020843|IPR036291|IPR036388|IPR036390|IPR043129	PF00107|PF00370|PF00480|PF02653|PF02782|PF08240	5	1	Eubacteriales	Mordavella massiliensis.	None	PF16161	Bacillota	TRUE	A0A938XHA1	6	163	A0A938XHA1		Mordavella massiliensis	Bacteria	1871024
A0A938X3F3	None	Clostridia	19	21	Ureidoglycolate lyase	None	Clostridiaceae	H6A13_11410	Mordavella	None	IPR032358	Terrabacteria group	A0A938X3F3	EMBL-CDS:MBM6827692.1	IPR000577|IPR000600|IPR001303|IPR001851|IPR002347|IPR003439|IPR003593|IPR011032|IPR013149|IPR013154|IPR013449|IPR018484|IPR018485|IPR020843|IPR025997|IPR027417|IPR028082|IPR036291|IPR036388|IPR036390|IPR036409|IPR043129	PF00005|PF00107|PF00370|PF00480|PF00596|PF02653|PF02782|PF08240|PF13407|PF13412|PF13561	5	1	Eubacteriales	Mordavella massiliensis.	None	PF16161	Bacillota	TRUE	A0A938X3F3	6	163	A0A938X3F3		Mordavella massiliensis	Bacteria	1871024
A0A928R856	None	Clostridia	19	21	Ureidoglycolate hydrolase	None	Oscillospiraceae	E7412_03195	unclassified Oscillospiraceae	None	IPR032358	Terrabacteria group	A0A928R856	EMBL-CDS:MBE7023452.1	IPR000523|IPR001208|IPR001537|IPR001650|IPR002218|IPR002656|IPR003593|IPR003797|IPR004007|IPR004416|IPR004441|IPR004482|IPR004609|IPR005531|IPR007721|IPR008964|IPR011545|IPR012340|IPR012657|IPR013123|IPR014001|IPR014721|IPR016914|IPR018711|IPR019986|IPR020568|IPR023750|IPR025158|IPR025374|IPR026904|IPR027417|IPR029026|IPR029028|IPR029064|IPR033454|IPR033470|IPR036117|IPR036188|IPR036583|IPR040131…	PF00270|PF00271|PF00588|PF01078|PF01134|PF01757|PF02645|PF02734|PF03780|PF05025|PF05635|PF08032|PF09992|PF13335|PF13541|PF13684|PF13932|PF14277|PF17191|PF19833	5	1	Eubacteriales	Oscillospiraceae bacterium.	None	PF16161	Bacillota	TRUE	A0A928R856	6	163	A0A928R856		Oscillospiraceae bacterium	Bacteria	2485925
A0A927PDH6	None	Clostridia	1	1	DUF4867 family protein	None	unclassified Eubacteriale	E7337_09155	NA	None	IPR032358	Terrabacteria group	A0A927PDH6	EMBL-CDS:MBE5774086.1	IPR001851|IPR002104|IPR003439|IPR003593|IPR004379|IPR006145|IPR007165|IPR007487|IPR009014|IPR011010|IPR013022|IPR013762|IPR015854|IPR015899|IPR017867|IPR020103|IPR023485|IPR027417|IPR028082|IPR033247|IPR033248|IPR036196|IPR036237|IPR039430	PF00005|PF00589|PF00849|PF01261|PF01451|PF02223|PF02653|PF02780|PF03275|PF04020|PF04392|PF13450		1	Eubacteriales	Clostridiales bacterium.	None	PF16161	Bacillota	TRUE	A0A927PDH6		163	A0A927PDH6	58	Clostridiales bacterium	Bacteria	1898207
A0A6N2TXR1	AF-A0A6N2TXR1-F1	Clostridia	19	21	Ureidoglycolate lyase	4.3.2.3 {ECO:0000313|EMBL:VYT08126.1}	Lachnospiraceae	BULFYP118_00213	Blautia	None	IPR032358	Terrabacteria group	A0A6N2TXR1	EMBL-CDS:VYT08126.1	IPR000515|IPR000683|IPR001387|IPR001537|IPR001944|IPR002524|IPR002864|IPR003305|IPR003476|IPR003709|IPR003812|IPR004104|IPR004254|IPR005744|IPR006405|IPR007159|IPR007229|IPR007921|IPR009045|IPR010982|IPR013529|IPR013738|IPR013739|IPR013780|IPR013785|IPR014213|IPR017853|IPR022385|IPR023298|IPR027469|IPR029016|IPR029026|IPR029028|IPR029062|IPR029064|IPR029069|IPR031330|IPR033788|IPR035906|IPR036068…	PF00528|PF00588|PF01301|PF01381|PF01408|PF01545|PF01643|PF02018|PF02449|PF02557|PF02661|PF02894|PF03006|PF04014|PF04095|PF05257|PF08532|PF08533|PF15714|PF17767|PF17956|PF20148	5	1	Eubacteriales	uncultured Blautia sp.	None	PF16161	Bacillota	TRUE	A0A6N2TXR1	6	163	A0A6N2TXR1		uncultured Blautia sp.	Bacteria	765821
A0A5M9I2Y3	AF-A0A5M9I2Y3-F1	Clostridia	19	21	DUF4867 family protein	None	Lachnospiraceae	FNY66_07375	Mediterraneibacter	None	IPR032358	Terrabacteria group	A0A5M9I2Y3	EMBL-CDS:KAA8501682.1	IPR001107|IPR001173|IPR001362|IPR001996|IPR002104|IPR003313|IPR003352|IPR003838|IPR005025|IPR006232|IPR009057|IPR010985|IPR011010|IPR013013|IPR013148|IPR013189|IPR013320|IPR013321|IPR013762|IPR017896|IPR018060|IPR020449|IPR022791|IPR023210|IPR023296|IPR025427|IPR025964|IPR029039|IPR029044|IPR036013|IPR036812|IPR036878|IPR037923|IPR045714	PF00248|PF00251|PF00367|PF00535|PF00589|PF01145|PF02311|PF02378|PF02687|PF03358|PF03706|PF08244|PF12784|PF12833|PF13187|PF13711|PF14057|PF19546	5	1	Eubacteriales	Mediterraneibacter catenae.	None	PF16161	Bacillota	TRUE	A0A5M9I2Y3	6	163	A0A5M9I2Y3		Mediterraneibacter catenae	Bacteria	2594882
A0A564SWJ0	AF-A0A564SWJ0-F1	Clostridia	3	3	Ureidoglycolate hydrolase	None	Lachnospiraceae	DLSSTS7063_01028	Dorea	None	IPR032358	Terrabacteria group	A0A564SWJ0	EMBL-CDS:VUW99547.1	IPR000150|IPR000577|IPR000600|IPR001034|IPR001150|IPR001303|IPR001585|IPR001851|IPR002347|IPR003439|IPR003500|IPR003593|IPR004184|IPR004785|IPR006000|IPR006379|IPR007197|IPR011032|IPR011991|IPR012839|IPR013022|IPR013149|IPR013154|IPR013449|IPR013785|IPR014036|IPR018484|IPR018485|IPR020843|IPR023214|IPR025997|IPR027417|IPR028082|IPR033919|IPR034457|IPR036237|IPR036291|IPR036388|IPR036390|IPR036409…	PF00005|PF00107|PF00370|PF00455|PF00480|PF00596|PF00923|PF01261|PF02502|PF02653|PF02782|PF02901|PF04055|PF08220|PF08240|PF08282|PF13353|PF13407|PF13412|PF13561	27	1	Eubacteriales	Dorea longicatena.	None	PF16161	Bacillota	TRUE	A0A564SWJ0	28	163	A0A564SWJ0		Dorea longicatena	Bacteria	88431
A0A414SSK2	AF-A0A414SSK2-F1	Clostridia	3	3	DUF4867 family protein	None	Lachnospiraceae	DW265_10780	Dorea	None	IPR032358	Terrabacteria group	A0A414SSK2	EMBL-CDS:RHG24130.1	IPR000150|IPR000577|IPR000600|IPR001034|IPR001150|IPR001303|IPR001585|IPR001851|IPR002347|IPR003439|IPR003500|IPR003593|IPR004184|IPR004785|IPR006000|IPR006379|IPR007197|IPR011032|IPR011991|IPR012839|IPR013022|IPR013149|IPR013154|IPR013449|IPR013785|IPR014036|IPR018484|IPR018485|IPR020843|IPR023214|IPR025997|IPR027417|IPR028082|IPR033919|IPR034457|IPR036237|IPR036291|IPR036388|IPR036390|IPR036409…	PF00005|PF00107|PF00370|PF00455|PF00480|PF00596|PF00923|PF01261|PF02502|PF02653|PF02782|PF02901|PF04055|PF08220|PF08240|PF08282|PF13353|PF13407|PF13412|PF13561	27	1	Eubacteriales	Dorea longicatena.	None	PF16161	Bacillota	TRUE	A0A414SSK2	28	163	A0A414SSK2		Dorea longicatena	Bacteria	88431
A0A374DN94	AF-A0A374DN94-F1	Clostridia	14	40	DUF4867 family protein	None	Oscillospiraceae	DW846_06610	Ruminococcus	None	IPR032358	Terrabacteria group	A0A374DN94	EMBL-CDS:RGH60037.1	IPR000086|IPR000249|IPR001155|IPR001381|IPR002616|IPR002731|IPR003148|IPR003445|IPR003849|IPR004772|IPR004803|IPR006036|IPR006037|IPR007197|IPR007760|IPR009078|IPR009307|IPR010327|IPR011342|IPR011701|IPR012347|IPR012381|IPR013708|IPR013785|IPR015797|IPR016431|IPR016571|IPR018709|IPR020256|IPR020476|IPR020846|IPR022893|IPR023753|IPR024207|IPR027417|IPR033880|IPR036013|IPR036188|IPR036259|IPR036291…	PF00293|PF00724|PF00936|PF01487|PF01702|PF01869|PF02080|PF02254|PF02386|PF02699|PF04055|PF05067|PF06050|PF07690|PF07992|PF08501|PF09989|PF10662|PF11007|PF12652|PF13421|PF18317	6	1	Eubacteriales	Ruminococcus sp. AM36-2AA.	None	PF16161	Bacillota	TRUE	A0A374DN94	5	163	A0A374DN94		Ruminococcus sp. AM36-2AA	Bacteria	2293210
A0A1Q6Q0X2	AF-A0A1Q6Q0X2-F1	Clostridia	3	3	Ureidoglycolate hydrolase	None	Lachnospiraceae	BHW17_05280	Dorea	None	IPR032358	Terrabacteria group	A0A1Q6Q0X2	GI:1125059105|EMBL-CDS:OLA23708.1	IPR000150|IPR000577|IPR000600|IPR001034|IPR001150|IPR001303|IPR001585|IPR003500|IPR004184|IPR004785|IPR006379|IPR007197|IPR011991|IPR013022|IPR013449|IPR013785|IPR014036|IPR018484|IPR018485|IPR023214|IPR033919|IPR034457|IPR036237|IPR036388|IPR036390|IPR036409|IPR036412|IPR036569|IPR037171|IPR043129	PF00370|PF00455|PF00480|PF00596|PF00923|PF01261|PF02502|PF02782|PF02901|PF04055|PF08220|PF08282|PF13412	27	1	Eubacteriales	Dorea sp. 42_8.	None	PF16161	Bacillota	TRUE	A0A1Q6Q0X2	28	163	A0A1Q6Q0X2		Dorea sp. 42_8	Bacteria	1896999
A0A1C5PL69	AF-A0A1C5PL69-F1|AF-A0A352BQ03-F1|AF-A0A374J6Z0-F1	Clostridia	14	40	Ureidoglycolate hydrolase|DUF4867 domain-containing protein|DUF4867 family protein	None	Lachnospiraceae|Oscillospiraceae	SAMEA3545288_01370|DCZ78_13365|DXC28_03545	Blautia|Ruminococcus	None	IPR032358	Terrabacteria group	A0A1C5PL69|A0A352BQ03|A0A374J6Z0	EMBL-CDS:SCH37723.1|EMBL-CDS:HBB47785.1|EMBL-CDS:RGI27181.1	IPR000086|IPR000249|IPR001155|IPR001381|IPR002616|IPR002731|IPR003148|IPR003445|IPR003849|IPR004772|IPR004803|IPR006036|IPR006037|IPR007197|IPR007760|IPR009078|IPR009307|IPR010327|IPR011342|IPR011701|IPR012347|IPR012381|IPR013708|IPR013785|IPR015797|IPR016431|IPR016571|IPR018709|IPR020256|IPR020476|IPR020846|IPR022893|IPR023753|IPR024207|IPR027417|IPR033880|IPR036013|IPR036188|IPR036259|IPR036291…	PF00293|PF00724|PF00936|PF01487|PF01702|PF01869|PF02080|PF02254|PF02386|PF02699|PF04055|PF05067|PF06050|PF07690|PF07992|PF08501|PF09989|PF10662|PF11007|PF12652|PF13421|PF18317	6	3	Eubacteriales	uncultured Blautia sp.|Blautia sp.|Ruminococcus sp. OM08-9BH.	None	PF16161	Bacillota	true|true|true	A0A1C5PL69|A0A352BQ03|A0A374J6Z0	5	163	A0A1C5PL69		uncultured Blautia sp.|Blautia sp.|Ruminococcus sp. OM08-9BH	Bacteria	765821|1955243|2293236
A0A9D2TKE7	None	Clostridia	19	21	DUF4867 family protein	None	Lachnospiraceae	H9697_01265	Mediterraneibacter	None	IPR032358	Terrabacteria group	A0A9D2TKE7	EMBL-CDS:HJC73570.1	IPR001127|IPR001173|IPR001362|IPR001387|IPR001789|IPR001867|IPR001996|IPR002104|IPR003352|IPR003594|IPR003661|IPR003812|IPR004358|IPR005467|IPR006232|IPR010982|IPR011006|IPR011010|IPR011055|IPR011204|IPR013013|IPR013148|IPR013189|IPR013320|IPR013762|IPR017896|IPR022791|IPR023210|IPR023296|IPR025427|IPR025964|IPR029044|IPR036097|IPR036388|IPR036597|IPR036812|IPR036878|IPR036890|IPR039420|IPR045714	PF00072|PF00248|PF00251|PF00358|PF00367|PF00486|PF00512|PF00535|PF00589|PF01381|PF02378|PF02518|PF02661|PF03706|PF08244|PF13187|PF13310|PF13711|PF14057|PF19546	5	1	Eubacteriales	Candidatus Mediterraneibacter faecavium.	None	PF16161	Bacillota	TRUE	A0A9D2TKE7	6	164	A0A9D2TKE7		Candidatus Mediterraneibacter faecavium	Bacteria	2838668
A0A944ANT5	None	Clostridia	1	1	DUF4867 family protein	None	unclassified Eubacteriale	KIG43_02490	NA	None	IPR032358	Terrabacteria group	A0A944ANT5	EMBL-CDS:MBS7306927.1	IPR000522|IPR000994|IPR001185|IPR001910|IPR002491|IPR003439|IPR003593|IPR006439|IPR007865|IPR010093|IPR011951|IPR023186|IPR023198|IPR023214|IPR025378|IPR026870|IPR027417|IPR029055|IPR029132|IPR029149|IPR036005|IPR036019|IPR036412|IPR036452|IPR037294|IPR037673|IPR041492|IPR041657	PF00005|PF00557|PF01032|PF01156|PF01497|PF01741|PF02275|PF05195|PF12728|PF13240|PF13419|PF14287		1	Eubacteriales	Eubacteriales bacterium.	None	PF16161	Bacillota	TRUE	A0A944ANT5		164	A0A944ANT5	57	Eubacteriales bacterium	Bacteria	2831996
A0A316PM10	AF-A0A316PM10-F1	Clostridia	1	1	Ureidoglycolate hydrolase	None	Oscillospiraceae	DBY17_00395	unclassified Oscillospiraceae	None	IPR032358	Terrabacteria group	A0A316PM10	EMBL-CDS:PWL89820.1	IPR000577|IPR000843|IPR001460|IPR001647|IPR001734|IPR001851|IPR002915|IPR003439|IPR003593|IPR005656|IPR006033|IPR006034|IPR007324|IPR009057|IPR010982|IPR011051|IPR011701|IPR012338|IPR013096|IPR013785|IPR014710|IPR018484|IPR018485|IPR020846|IPR025184|IPR025997|IPR027417|IPR027473|IPR027474|IPR028082|IPR033676|IPR036148|IPR036152|IPR036259|IPR036388|IPR037152|IPR037171|IPR038377|IPR039564|IPR040919…	PF00005|PF00356|PF00370|PF00440|PF00474|PF00710|PF00905|PF01791|PF02653|PF02782|PF03972|PF04198|PF07690|PF07883|PF13377|PF13407|PF13427|PF13529|PF17763|PF19305		1	Eubacteriales	Oscillospiraceae bacterium.	None	PF16161	Bacillota	TRUE	A0A316PM10		165	A0A316PM10	54	Oscillospiraceae bacterium	Bacteria	2485925
A0A2N5PD97	AF-A0A2N5PD97-F1	Clostridia	19	21	Ureidoglycolate hydrolase	None	Lachnospiraceae	CDL26_07165	Mediterraneibacter	None	IPR032358	Terrabacteria group	A0A2N5PD97	EMBL-CDS:PLT73092.1	IPR000577|IPR001764|IPR001789|IPR002314|IPR002315|IPR002772|IPR002869|IPR002880|IPR003717|IPR004044|IPR004154|IPR005182|IPR005225|IPR005662|IPR005999|IPR006073|IPR006076|IPR006195|IPR006679|IPR006680|IPR006683|IPR006699|IPR007419|IPR007492|IPR007863|IPR009014|IPR009019|IPR011006|IPR011059|IPR011249|IPR011766|IPR011895|IPR012340|IPR012460|IPR013578|IPR013783|IPR013785|IPR014529|IPR015946|IPR017853…	PF00072|PF00370|PF00587|PF00933|PF01266|PF01558|PF01855|PF01915|PF01926|PF01979|PF02565|PF02775|PF02782|PF03061|PF03129|PF03703|PF04309|PF04324|PF04397|PF05193|PF07650|PF07892|PF07992|PF08367|PF10371|PF11967|PF13382|PF13484|PF14310|PF14501|PF17147	5	1	Eubacteriales	Ruminococcus gnavus.	None	PF16161	Bacillota	TRUE	A0A2N5PD97	6	165	A0A2N5PD97		[Ruminococcus] gnavus	Bacteria	33038
A0A1I1ISN5	AF-A0A1I1ISN5-F1	Clostridia	1	1	Ureidoglycolate hydrolase (Allantoin degradation)	None	Clostridiaceae	SAMN05421842_10355	Clostridium	None	IPR032358	Terrabacteria group	A0A1I1ISN5	EMBL-CDS:SFC38931.1	IPR000515|IPR000551|IPR000577|IPR001851|IPR002915|IPR003439|IPR003593|IPR003660|IPR004089|IPR005950|IPR006469|IPR007324|IPR009061|IPR011051|IPR011867|IPR013096|IPR013785|IPR014710|IPR018484|IPR018485|IPR024419|IPR025372|IPR025591|IPR025997|IPR027417|IPR028082|IPR029151|IPR033479|IPR033676|IPR035906|IPR036388|IPR037171|IPR041720|IPR043129|IPR047057	PF00005|PF00015|PF00370|PF00528|PF01791|PF02653|PF02743|PF02782|PF04198|PF07883|PF12841|PF13401|PF13407|PF13411|PF13531|PF13707|PF14275|PF18742		1	Eubacteriales	Clostridium uliginosum.	None	PF16161	Bacillota	TRUE	A0A1I1ISN5		165	A0A1I1ISN5	53	Clostridium uliginosum	Bacteria	119641
A0A512TNI2	AF-A0A512TNI2-F1	Clostridia	427	557	DUF4867 domain-containing protein	None	Clostridiaceae	CBU02nite_21270	Clostridium	None	IPR032358	Terrabacteria group	A0A512TNI2	EMBL-CDS:GEQ21621.1	IPR000182|IPR000515|IPR000941|IPR001173|IPR001279|IPR001296|IPR003313|IPR003439|IPR003593|IPR004606|IPR005116|IPR005950|IPR008995|IPR009015|IPR009057|IPR011527|IPR011867|IPR014710|IPR015888|IPR016181|IPR018060|IPR020449|IPR020810|IPR020811|IPR027365|IPR027417|IPR028098|IPR029017|IPR029044|IPR035906|IPR036640|IPR036849|IPR036866|IPR037923|IPR039421|IPR041712|IPR041879|IPR042573	PF00005|PF00113|PF00528|PF00534|PF00535|PF00583|PF00664|PF00753|PF02311|PF02952|PF03459|PF03952|PF12746|PF12833|PF13439|PF13531	1	1	Eubacteriales	Clostridium butyricum.	None	PF16161	Bacillota	TRUE	A0A512TNI2	1	170	A0A512TNI2		Clostridium butyricum	Bacteria	1492
A0A4U8Q0Y4	AF-A0A4U8Q0Y4-F1	Clostridia	2	2	Ureidoglycolate hydrolase	None	Lachnospiraceae	DSM106044_04857	Robinsoniella	None	IPR032358	Terrabacteria group	A0A4U8Q0Y4	GI:653042041|EMBL-CDS:TLC98341.1|REFSEQ:WP_027293723.1	IPR000249|IPR000577|IPR000652|IPR000933|IPR001670|IPR001789|IPR001851|IPR002869|IPR002880|IPR002915|IPR003439|IPR003593|IPR003838|IPR006143|IPR007324|IPR007492|IPR009014|IPR011006|IPR011032|IPR011343|IPR011766|IPR011895|IPR012725|IPR013126|IPR013149|IPR013154|IPR013785|IPR016286|IPR017853|IPR017896|IPR017911|IPR018484|IPR018485|IPR019456|IPR019752|IPR020843|IPR022896|IPR025857|IPR025997|IPR027417…	PF00005|PF00012|PF00072|PF00107|PF00121|PF00370|PF00465|PF00936|PF01120|PF01558|PF01791|PF01855|PF02653|PF02687|PF02775|PF02782|PF04198|PF04397|PF08240|PF10371|PF12704|PF13407|PF13437|PF13484|PF17147	36	1	Eubacteriales	Robinsoniella peoriensis.	None	PF16161	Bacillota	TRUE	A0A4U8Q0Y4	36	174	A0A4U8Q0Y4		Robinsoniella peoriensis	Bacteria	180332
A0A940BIN9	None	Clostridia	1	1	DUF4867 family protein	None	NA	J5564_05965	NA	None	IPR032358	Terrabacteria group	A0A940BIN9	EMBL-CDS:MBO4837223.1	IPR000326|IPR000801|IPR000933|IPR001932|IPR002068|IPR002133|IPR003439|IPR003593|IPR003660|IPR003785|IPR004013|IPR004602|IPR004618|IPR005025|IPR006195|IPR007484|IPR008978|IPR011527|IPR013780|IPR013815|IPR016195|IPR016286|IPR017853|IPR022628|IPR022629|IPR022630|IPR022636|IPR024087|IPR025306|IPR026363|IPR027417|IPR029039|IPR029058|IPR029151|IPR031107|IPR032675|IPR033479|IPR036457|IPR036640|IPR036938…	PF00005|PF00011|PF00438|PF00664|PF00756|PF01120|PF01569|PF02633|PF02743|PF02772|PF02773|PF02811|PF03358|PF03590|PF04389|PF07228|PF13263|PF13451|PF17755|PF17760		1	unclassified Clostridia	Clostridia bacterium.	None	PF16161	Bacillota	TRUE	A0A940BIN9		175	A0A940BIN9	50	Clostridia bacterium	Bacteria	2044939
A5ZVG2	AF-A5ZVG2-F1	Clostridia	427	557	DUF4867 domain-containing protein	None	Lachnospiraceae	RUMOBE_02998	Blautia	None	IPR032358	Terrabacteria group	A5ZVG2	GI:149831302|EMBL-CDS:EDM86390.1	IPR000304|IPR000312|IPR000559|IPR000577|IPR000587|IPR000620|IPR000994|IPR001240|IPR001926|IPR002028|IPR003313|IPR005940|IPR006000|IPR006221|IPR006654|IPR008927|IPR009015|IPR009057|IPR011060|IPR013785|IPR013798|IPR014710|IPR015888|IPR017459|IPR017926|IPR018060|IPR018484|IPR018485|IPR020449|IPR023026|IPR027417|IPR028939|IPR029036|IPR029062|IPR029149|IPR032416|IPR033740|IPR035902|IPR036005|IPR036052…	PF00117|PF00218|PF00290|PF00291|PF00370|PF00557|PF00591|PF00697|PF00892|PF01268|PF01321|PF02311|PF02782|PF02885|PF02952|PF03807|PF12833|PF14748|PF16188|PF16189	1	1	Eubacteriales	Blautia obeum ATCC 29174.	None	PF16161	Bacillota	TRUE	A5ZVG2	1	176	A5ZVG2		Blautia obeum ATCC 29174	Bacteria	411459
A0A0J1G632	AF-A0A0J1G632-F1	Clostridia	2	2	Ureidoglycolate hydrolase	None	Lachnospiraceae	RHS_3168	Robinsoniella	None	IPR032358	Terrabacteria group	A0A0J1G632	GI:835521096|EMBL-CDS:KLU71059.1	IPR000249|IPR000577|IPR000652|IPR001670|IPR001851|IPR002915|IPR003439|IPR003593|IPR003838|IPR006143|IPR007324|IPR011032|IPR011343|IPR012725|IPR013126|IPR013149|IPR013154|IPR013785|IPR017911|IPR018484|IPR018485|IPR020843|IPR025857|IPR025997|IPR027417|IPR028082|IPR028581|IPR029047|IPR035990|IPR036291|IPR037171|IPR037233|IPR039562|IPR039697|IPR043129|IPR044872	PF00005|PF00012|PF00107|PF00121|PF00370|PF00465|PF00936|PF01791|PF02653|PF02687|PF02782|PF04198|PF08240|PF12704|PF13407|PF13437|PF13533	36	1	Eubacteriales	Robinsoniella sp. RHS.	None	PF16161	Bacillota	TRUE	A0A0J1G632	36	176	A0A0J1G632		Robinsoniella sp. RHS	Bacteria	1504536
C0B8Z6	AF-C0B8Z6-F1	Clostridia	427	557	DUF4867 family protein	None	Lachnospiraceae	COPCOM_01620	Coprococcus	None	IPR032358	Terrabacteria group	C0B8Z6	GI:225207394|EMBL-CDS:EEG89748.1	IPR000032|IPR000524|IPR000577|IPR001034|IPR002178|IPR003141|IPR003313|IPR003352|IPR003353|IPR003501|IPR004013|IPR004588|IPR004715|IPR004805|IPR004839|IPR006000|IPR006054|IPR006308|IPR006327|IPR007197|IPR009015|IPR009057|IPR009577|IPR009825|IPR011005|IPR011611|IPR011708|IPR012337|IPR012340|IPR013011|IPR013014|IPR013520|IPR013749|IPR013785|IPR014036|IPR014710|IPR015421|IPR015424|IPR015888|IPR016152…	PF00155|PF00294|PF00359|PF00370|PF00381|PF00392|PF00455|PF00929|PF02302|PF02311|PF02378|PF02782|PF02811|PF02952|PF04055|PF04551|PF06695|PF07155|PF07733|PF08220|PF08543|PF11490|PF12833|PF13394|PF14480|PF17657	1	1	Eubacteriales	Coprococcus comes ATCC 27758.	None	PF16161	Bacillota	TRUE	C0B8Z6	1	181	C0B8Z6		Coprococcus comes ATCC 27758	Bacteria	470146
A0A8E0III7	None	Bacilli	92	117	DUF4867 family protein	None	Lactobacillaceae	Lpp7_05456	Lacticaseibacillus	None	IPR032358	Terrabacteria group	A0A8E0III7	GI:511417430|EMBL-CDS:EPC53313.1	IPR001034|IPR002915|IPR003500|IPR004593|IPR004843|IPR005926|IPR005927|IPR006439|IPR011611|IPR013785|IPR014036|IPR017583|IPR023198|IPR023214|IPR026843|IPR027417|IPR029052|IPR029056|IPR036388|IPR036390|IPR036412|IPR036569|IPR037171|IPR041492|IPR041796	PF00149|PF00294|PF00455|PF01791|PF02502|PF08220|PF12320|PF13419|PF13558	4	1	Lactobacillales	Lacticaseibacillus paracasei subsp. paracasei Lpp7.	None	PF16161	Bacillota	TRUE	A0A8E0III7	4	184	A0A8E0III7		Lacticaseibacillus paracasei subsp. paracasei Lpp7	Bacteria	1256200
A0A3B9FYD2	AF-A0A3B9FYD2-F1	Erysipelotrichia	267	298	DUF4867 domain-containing protein	None	Erysipelotrichaceae	DCG51_01620	unclassified Erysipelotrichaceae	None	IPR032358	Terrabacteria group	A0A3B9FYD2	EMBL-CDS:HAE15223.1	IPR000281|IPR000326|IPR000843|IPR001048|IPR001347|IPR002292|IPR002528|IPR003964|IPR005995|IPR006124|IPR006130|IPR006131|IPR006132|IPR006419|IPR007466|IPR009057|IPR010982|IPR011059|IPR013108|IPR017754|IPR017850|IPR018461|IPR018484|IPR028082|IPR032466|IPR033932|IPR035472|IPR036388|IPR036393|IPR036901|IPR036938|IPR043129|IPR046335|IPR046348|IPR047640	PF00185|PF00356|PF00370|PF00696|PF01380|PF01418|PF01554|PF01569|PF01676|PF02729|PF03553|PF04371|PF04973|PF07969|PF13377	2	1	Erysipelotrichales	Erysipelotrichaceae bacterium.	None	PF16161	Bacillota	TRUE	A0A3B9FYD2	2	192	A0A3B9FYD2		Erysipelotrichaceae bacterium	Bacteria	2049044
A0A7C6GV85	AF-A0A7C6GV85-F1	Erysipelotrichia	1	1	DUF4867 family protein	None	Erysipelotrichaceae	GX010_03845	unclassified Erysipelotrichaceae	None	IPR032358	Terrabacteria group	A0A7C6GV85	EMBL-CDS:HHT67340.1	IPR001303|IPR009015|IPR015888|IPR036409	PF00596|PF02952		1	Erysipelotrichales	Erysipelotrichaceae bacterium.	None	PF16161	Bacillota	TRUE	A0A7C6GV85		200	A0A7C6GV85	49	Erysipelotrichaceae bacterium	Bacteria	2049044
A0A351Y991	AF-A0A351Y991-F1	NA	1	1	DUF4867 domain-containing protein	None	NA	DCZ41_02905	NA	None	IPR032358	Terrabacteria group	A0A351Y991	EMBL-CDS:HBB05523.1	IPR000515|IPR002933|IPR003439|IPR003593|IPR006059|IPR006710|IPR008995|IPR012340|IPR015855|IPR017439|IPR023296|IPR027417|IPR035906|IPR036264|IPR044060|IPR047641	PF00005|PF00528|PF01546|PF01547|PF04616|PF18998		1	NA	Bacillota bacterium	None	PF16161	Bacillota	TRUE	A0A351Y991		200	A0A351Y991	48	Bacillota bacterium	Bacteria	1879010
C4Z4E5	AF-C4Z4E5-F1	Clostridia	427	557	DUF4867 family protein	None	Lachnospiraceae	EUBELI_00616	Lachnospira	None	IPR032358	Terrabacteria group	C4Z4E5	GI:238871919|EMBL-CDS:ACR71629.1	IPR000326|IPR000524|IPR000577|IPR000600|IPR000713|IPR001173|IPR001482|IPR001585|IPR003439|IPR003593|IPR004101|IPR004731|IPR005863|IPR006000|IPR009015|IPR012318|IPR013221|IPR013785|IPR015888|IPR018484|IPR018485|IPR021552|IPR022999|IPR027417|IPR029044|IPR033919|IPR035911|IPR036388|IPR036390|IPR036565|IPR036615|IPR036938|IPR040984|IPR043129	PF00005|PF00370|PF00392|PF00437|PF00480|PF00535|PF00923|PF01225|PF01569|PF02782|PF02875|PF02952|PF08245|PF11449|PF13412|PF18692	1	1	Eubacteriales	Lachnospira eligens (strain ATCC 27750 / DSM 3376 / VPI C15-48 / C15-B4)	None	PF16161	Bacillota	TRUE	C4Z4E5	1	201	C4Z4E5		[Eubacterium] eligens ATCC 27750	Bacteria	515620
A0A7C9HAM3	AF-A0A7C9HAM3-F1	Clostridia	427	557	DUF4867 family protein	None	Lachnospiraceae	GKE48_12455	Lachnospira	None	IPR032358	Terrabacteria group	A0A7C9HAM3	EMBL-CDS:MSC58246.1	IPR000326|IPR000577|IPR000600|IPR000713|IPR001173|IPR001482|IPR001585|IPR003828|IPR004101|IPR004731|IPR004839|IPR005861|IPR005863|IPR006000|IPR009015|IPR012318|IPR013221|IPR013785|IPR015421|IPR015422|IPR015424|IPR015888|IPR018484|IPR018485|IPR021552|IPR022999|IPR027417|IPR029044|IPR033919|IPR035911|IPR036388|IPR036390|IPR036565|IPR036615|IPR036938|IPR040984|IPR043129	PF00155|PF00370|PF00437|PF00480|PF00535|PF00923|PF01225|PF01569|PF02677|PF02782|PF02875|PF02952|PF08245|PF11449|PF13412|PF18692	1	1	Eubacteriales	Lachnospira eligens.	None	PF16161	Bacillota	TRUE	A0A7C9HAM3	1	201	A0A7C9HAM3		Lachnospira eligens	Bacteria	39485
A0A413P8L2	AF-A0A413P8L2-F1	Clostridia	427	557	DUF4867 family protein	None	Eubacteriaceae	DW979_05990	Eubacterium	None	IPR032358	Terrabacteria group	A0A413P8L2	EMBL-CDS:RGZ67515.1	IPR000326|IPR000577|IPR000600|IPR001173|IPR001482|IPR001585|IPR003828|IPR004731|IPR004839|IPR005861|IPR006000|IPR009015|IPR012318|IPR013785|IPR015421|IPR015422|IPR015424|IPR015888|IPR018484|IPR018485|IPR021552|IPR022999|IPR027417|IPR029044|IPR033919|IPR036388|IPR036390|IPR036938|IPR043129	PF00155|PF00370|PF00437|PF00480|PF00535|PF00923|PF01569|PF02677|PF02782|PF02952|PF11449|PF13412	1	1	Eubacteriales	Eubacterium sp. AM49-13BH.	None	PF16161	Bacillota	TRUE	A0A413P8L2	1	201	A0A413P8L2		Eubacterium sp. AM49-13BH	Bacteria	2292351
A0A3D1NIA7	AF-A0A3D1NIA7-F1	Clostridia	427	557	DUF4867 domain-containing protein	None	Eubacteriaceae	DER14_01890	Eubacterium	None	IPR032358	Terrabacteria group	A0A3D1NIA7	EMBL-CDS:HCF06825.1	IPR000326|IPR000415|IPR000577|IPR000600|IPR000713|IPR001482|IPR001585|IPR003439|IPR004101|IPR004731|IPR005863|IPR006000|IPR009015|IPR012318|IPR013221|IPR013785|IPR015888|IPR018484|IPR018485|IPR021552|IPR022999|IPR023312|IPR027417|IPR029479|IPR033919|IPR035911|IPR036388|IPR036390|IPR036565|IPR036615|IPR036938|IPR040984|IPR043129	PF00005|PF00370|PF00437|PF00480|PF00881|PF00923|PF01225|PF01569|PF02782|PF02875|PF02952|PF08245|PF11449|PF13412|PF18692	1	1	Eubacteriales	Eubacterium sp.	None	PF16161	Bacillota	TRUE	A0A3D1NIA7	1	201	A0A3D1NIA7		Eubacterium sp.	Bacteria	142586
A0A3C0MP78	AF-A0A3C0MP78-F1	Clostridia	427	557	DUF4867 domain-containing protein	None	Eubacteriaceae	DCL84_11595	Eubacterium	None	IPR032358	Terrabacteria group	A0A3C0MP78	EMBL-CDS:HAJ51013.1	IPR000326|IPR000415|IPR000577|IPR000600|IPR000713|IPR001173|IPR001482|IPR001585|IPR003828|IPR004101|IPR004731|IPR004839|IPR005861|IPR005863|IPR006000|IPR009015|IPR012318|IPR013221|IPR013785|IPR015421|IPR015422|IPR015424|IPR015888|IPR018484|IPR018485|IPR021552|IPR022999|IPR023312|IPR027417|IPR029044|IPR029479|IPR033919|IPR035911|IPR036388|IPR036390|IPR036565|IPR036615|IPR036938|IPR040984|IPR043129	PF00155|PF00370|PF00437|PF00480|PF00535|PF00881|PF00923|PF01225|PF01569|PF02677|PF02782|PF02875|PF02952|PF08245|PF11449|PF13412|PF18692	1	1	Eubacteriales	Eubacterium sp.	None	PF16161	Bacillota	TRUE	A0A3C0MP78	1	201	A0A3C0MP78		Eubacterium sp.	Bacteria	142586
A0A353MZI0	None	Clostridia	427	557	DUF4867 domain-containing protein	None	Clostridiaceae	DDX68_22285	Clostridium	None	IPR032358	Terrabacteria group	A0A353MZI0	EMBL-CDS:HBG13666.1	IPR001585|IPR004731|IPR013785|IPR018485|IPR022999|IPR033919|IPR043129	PF00923|PF02782	1	1	Eubacteriales	Clostridium sp.	None	PF16161	Bacillota	TRUE	A0A353MZI0	1	201	A0A353MZI0		Clostridium sp.	Bacteria	1506
A0A351RHD6	AF-A0A351RHD6-F1|AF-A0A413YWF9-F1	Clostridia	427	557	DUF4867 domain-containing protein|DUF4867 family protein	None	Eubacteriaceae|Lachnospiraceae	DCX98_07655	Eubacterium|Lachnospira	None	IPR032358	Terrabacteria group	A0A351RHD6|A0A413YWF9	EMBL-CDS:HBA11457.1|EMBL-CDS:RHC13406.1|EMBL-CDS:RHD09104.1|EMBL-CDS:RHL67104.1|EMBL-CDS:RHM11351.1	IPR000326|IPR000415|IPR000524|IPR000577|IPR000600|IPR000713|IPR001173|IPR001482|IPR001585|IPR003439|IPR003593|IPR004101|IPR004731|IPR005863|IPR006000|IPR009015|IPR012318|IPR013221|IPR013785|IPR015888|IPR018484|IPR018485|IPR021552|IPR022999|IPR023312|IPR027417|IPR029044|IPR029479|IPR033919|IPR035911|IPR036388|IPR036390|IPR036565|IPR036615|IPR036938|IPR040984|IPR043129	PF00005|PF00370|PF00392|PF00437|PF00480|PF00535|PF00881|PF00923|PF01225|PF01569|PF02782|PF02875|PF02952|PF08245|PF11449|PF13412|PF18692	1	2	Eubacteriales	Eubacterium sp.|Lachnospira eligens.	None	PF16161	Bacillota	true|true	A0A351RHD6|A0A413YWF9	1	201	A0A351RHD6		Eubacterium sp.|Lachnospira eligens	Bacteria	142586|39485
A0A349ASC2	AF-A0A349ASC2-F1	Clostridia	427	557	DUF4867 domain-containing protein	None	Eubacteriaceae	DCR83_06155	Eubacterium	None	IPR032358	Terrabacteria group	A0A349ASC2	EMBL-CDS:HAS06435.1	IPR000326|IPR000415|IPR000524|IPR000577|IPR000600|IPR000713|IPR001173|IPR001482|IPR001585|IPR003439|IPR003593|IPR004101|IPR004731|IPR005863|IPR006000|IPR009015|IPR012318|IPR013221|IPR013785|IPR015888|IPR018484|IPR018485|IPR021552|IPR022999|IPR023312|IPR027417|IPR029044|IPR029478|IPR029479|IPR033919|IPR035911|IPR036388|IPR036390|IPR036565|IPR036615|IPR036938|IPR040984|IPR043129	PF00005|PF00370|PF00392|PF00437|PF00480|PF00535|PF00881|PF00923|PF01225|PF01569|PF02782|PF02875|PF02952|PF08245|PF11449|PF13412|PF14512|PF18692	1	1	Eubacteriales	Eubacterium sp.	None	PF16161	Bacillota	TRUE	A0A349ASC2	1	201	A0A349ASC2		Eubacterium sp.	Bacteria	142586
A0A175A4Z9	AF-A0A175A4Z9-F1|AF-R5ZV30-F1	Clostridia	427	557	DUF4867 family protein|DUF4867 domain-containing protein	None	Lachnospiraceae|Eubacteriaceae	ERS852492_02818|BN765_01073	Lachnospira|Eubacterium	None	IPR032358	Terrabacteria group	A0A175A4Z9|R5ZV30	EMBL-CDS:CUQ91101.1|EMBL-CDS:CDA38391.1	IPR000326|IPR000577|IPR000600|IPR001173|IPR001482|IPR001585|IPR003828|IPR004731|IPR004839|IPR005861|IPR006000|IPR009015|IPR012318|IPR013785|IPR015421|IPR015422|IPR015424|IPR015888|IPR018484|IPR018485|IPR021552|IPR022999|IPR027417|IPR029044|IPR033919|IPR036388|IPR036390|IPR036938|IPR040984|IPR043129	PF00155|PF00370|PF00437|PF00480|PF00535|PF00923|PF01569|PF02677|PF02782|PF02952|PF11449|PF13412|PF18692	1	2	Eubacteriales	Lachnospira eligens.|Eubacterium eligens CAG:72.	None	PF16161	Bacillota	true|true	A0A175A4Z9|R5ZV30	1	201	A0A175A4Z9		Lachnospira eligens|Eubacterium eligens CAG:72	Bacteria	39485|1263077
A0A174Z2X3	AF-A0A174Z2X3-F1	Clostridia	427	557	DUF4867 family protein	None	Lachnospiraceae	ERS852490_02923	Lachnospira	None	IPR032358	Terrabacteria group	A0A174Z2X3	EMBL-CDS:CUQ79259.1	IPR000326|IPR000577|IPR000600|IPR001173|IPR001482|IPR001585|IPR003828|IPR004731|IPR004839|IPR005861|IPR006000|IPR009015|IPR012318|IPR013785|IPR015421|IPR015422|IPR015424|IPR015888|IPR018484|IPR018485|IPR021552|IPR022999|IPR027417|IPR029044|IPR033919|IPR036388|IPR036390|IPR036938|IPR040984|IPR043129	PF00155|PF00370|PF00437|PF00480|PF00535|PF00923|PF01569|PF02677|PF02782|PF02952|PF11449|PF13412|PF18692	1	1	Eubacteriales	Lachnospira eligens.	None	PF16161	Bacillota	TRUE	A0A174Z2X3	1	201	A0A174Z2X3		Lachnospira eligens	Bacteria	39485
A0A927X5P4	None	Erysipelotrichia	1	1	DUF4867 family protein	None	Erysipelotrichaceae	E7177_02290	unclassified Erysipelotrichaceae	None	IPR032358	Terrabacteria group	A0A927X5P4	EMBL-CDS:MBE6142802.1	IPR000322|IPR000787|IPR001547|IPR001585|IPR001597|IPR001764|IPR002300|IPR002303|IPR002318|IPR002772|IPR003156|IPR004101|IPR005227|IPR006115|IPR006641|IPR008007|IPR008927|IPR009000|IPR009008|IPR009015|IPR009080|IPR009711|IPR010978|IPR011009|IPR011013|IPR011044|IPR011166|IPR012337|IPR012947|IPR013155|IPR013221|IPR013328|IPR013780|IPR013783|IPR013785|IPR014729|IPR015421|IPR015422|IPR015424|IPR015815…	PF00133|PF00150|PF00923|PF00933|PF01055|PF01212|PF01411|PF01476|PF01915|PF02073|PF02272|PF02875|PF03446|PF03652|PF05343|PF06949|PF07973|PF08245|PF08264|PF10458|PF12822|PF13306|PF14310|PF14833		1	Erysipelotrichales	Erysipelotrichaceae bacterium.	None	PF16161	Bacillota	TRUE	A0A927X5P4		202	A0A927X5P4	47	Erysipelotrichaceae bacterium	Bacteria	2049044
A0A7U6L4E0	AF-A0A7U6L4E0-F1	Bacilli	3	3	DUF4867 domain-containing protein	None	Enterococcaceae	G15_1398	Enterococcus	None	IPR032358	Terrabacteria group	A0A7U6L4E0	GI:498476098|EMBL-CDS:BBM17752.1|REFSEQ:WP_010780419.1	IPR000064|IPR001034|IPR001360|IPR001584|IPR002611|IPR002915|IPR003188|IPR003352|IPR003500|IPR003501|IPR003593|IPR004341|IPR004501|IPR004783|IPR004784|IPR005926|IPR005927|IPR005928|IPR008183|IPR009899|IPR011013|IPR011608|IPR011611|IPR012337|IPR013012|IPR013785|IPR014036|IPR014718|IPR016628|IPR017583|IPR017853|IPR020591|IPR023346|IPR024735|IPR025608|IPR027417|IPR028350|IPR029056|IPR035628|IPR036095…	PF00232|PF00294|PF00455|PF00665|PF00874|PF00877|PF01263|PF01695|PF01791|PF02255|PF02302|PF02378|PF02502|PF03123|PF07275|PF08220|PF12642|PF12648|PF12846|PF13702	26	1	Lactobacillales	Enterococcus avium	None	PF16161	Bacillota	TRUE	A0A7U6L4E0	27	202	A0A7U6L4E0		Enterococcus avium	Bacteria	33945
A0A6N2W9A4	AF-A0A6N2W9A4-F1	Clostridia	3	3	DUF4867 family protein	None	Lachnospiraceae	ACLFYP115_03110	Anaerostipes	None	IPR032358	Terrabacteria group	A0A6N2W9A4	EMBL-CDS:VYT38653.1	IPR000100|IPR000565|IPR000577|IPR001001|IPR001238|IPR001241|IPR001957|IPR002205|IPR002288|IPR002696|IPR003593|IPR003594|IPR004646|IPR004647|IPR005743|IPR006000|IPR006171|IPR009015|IPR010106|IPR010921|IPR011557|IPR013159|IPR013317|IPR013506|IPR013757|IPR013758|IPR013759|IPR013760|IPR014721|IPR015888|IPR018484|IPR018485|IPR020568|IPR020591|IPR022634|IPR022635|IPR022637|IPR027417|IPR034160|IPR035516…	PF00204|PF00308|PF00370|PF00521|PF00712|PF00825|PF00986|PF01751|PF01809|PF02518|PF02767|PF02768|PF02782|PF02952|PF03989|PF05681|PF05683|PF08299|PF12784|PF13275|PF13476	22	1	Eubacteriales	Anaerostipes caccae.	None	PF16161	Bacillota	TRUE	A0A6N2W9A4	22	202	A0A6N2W9A4		Anaerostipes caccae	Bacteria	105841
A0A0N0KR60	AF-A0A0N0KR60-F1	Bacilli	1	1	DUF4867 domain-containing protein	None	Enterococcaceae	AEQ18_14815	Enterococcus	None	IPR032358	Terrabacteria group	A0A0N0KR60	GI:929871676|EMBL-CDS:KPG68605.1	IPR000056|IPR000358|IPR000788|IPR000843|IPR001127|IPR001155|IPR001845|IPR001996|IPR002109|IPR003352|IPR003373|IPR003500|IPR004785|IPR005149|IPR007167|IPR007737|IPR008729|IPR008926|IPR008988|IPR009078|IPR010317|IPR010982|IPR011055|IPR011060|IPR011297|IPR011640|IPR011642|IPR011909|IPR011991|IPR012348|IPR012674|IPR013013|IPR013196|IPR013346|IPR013509|IPR013554|IPR013785|IPR018309|IPR019079|IPR021759…	PF00268|PF00317|PF00356|PF00358|PF00367|PF00462|PF00724|PF00834|PF02378|PF02421|PF02502|PF02867|PF03551|PF04023|PF05043|PF05870|PF06030|PF07664|PF07670|PF08279|PF08343|PF09587|PF10400|PF11797|PF12840|PF13377|PF13731|PF17910		1	Lactobacillales	Enterococcus sp. RIT-PI-f.	None	PF16161	Bacillota	TRUE	A0A0N0KR60		202	A0A0N0KR60	46	Enterococcus sp. RIT-PI-f	Bacteria	1690244
R5DZ85	AF-R5DZ85-F1	Clostridia	427	557	DUF4867 domain-containing protein	None	Eubacteriaceae	BN798_01455	Eubacterium	None	IPR032358	Terrabacteria group	R5DZ85	EMBL-CDS:CCX81907.1	IPR000209|IPR000326|IPR000577|IPR000600|IPR001463|IPR001585|IPR002156|IPR003828|IPR004731|IPR004839|IPR005746|IPR005861|IPR006000|IPR009015|IPR009027|IPR009825|IPR011004|IPR011320|IPR012337|IPR013766|IPR013785|IPR015421|IPR015422|IPR015424|IPR015500|IPR015888|IPR018484|IPR018485|IPR018650|IPR021552|IPR022999|IPR024688|IPR030949|IPR033919|IPR034045|IPR036249|IPR036388|IPR036390|IPR036397|IPR036852…	PF00075|PF00082|PF00085|PF00132|PF00155|PF00370|PF00480|PF00923|PF01235|PF01569|PF01693|PF02677|PF02782|PF02952|PF07155|PF09852|PF11449|PF12464|PF18425	1	1	Eubacteriales	Eubacterium sp. CAG:86.	None	PF16161	Bacillota	TRUE	R5DZ85	1	203	R5DZ85		Eubacterium sp. CAG:86	Bacteria	1262895
R2NSA0	AF-R2NSA0-F1	Bacilli	1	1	DUF4867 domain-containing protein	None	Enterococcaceae	UAI_03534	Enterococcus	None	IPR032358	Terrabacteria group	R2NSA0	GI:508192951|GI:486840299|GI:498436650|EMBL-CDS:EOH73858.1|REFSEQ:WP_010742326.1	IPR000056|IPR000281|IPR000843|IPR001048|IPR001057|IPR001127|IPR001347|IPR001360|IPR001387|IPR001647|IPR001761|IPR001867|IPR001996|IPR002081|IPR003188|IPR003352|IPR003500|IPR003501|IPR003675|IPR003740|IPR004501|IPR004785|IPR004796|IPR005101|IPR005715|IPR006050|IPR009057|IPR009459|IPR010374|IPR010982|IPR011032|IPR011055|IPR011060|IPR011297|IPR011529|IPR013012|IPR013013|IPR013154|IPR013785|IPR014729…	PF00232|PF00356|PF00358|PF00367|PF00440|PF00486|PF00532|PF00696|PF00746|PF00834|PF00875|PF01418|PF02255|PF02302|PF02378|PF02502|PF02517|PF02588|PF03441|PF06149|PF06458|PF08240|PF13602		1	Lactobacillales	Enterococcus malodoratus ATCC 43197.	None	PF16161	Bacillota	TRUE	R2NSA0		203	R2NSA0	45	Enterococcus malodoratus ATCC 43197	Bacteria	1158601
F3AQ21	AF-F3AQ21-F1	Clostridia	427	557	DUF4867 domain-containing protein	None	Lachnospiraceae	HMPREF0987_02545	unclassified Lachnospiraceae	None	IPR032358	Terrabacteria group	F3AQ21	GI:496557645|GI:330408858|EMBL-CDS:EGG88319.1|REFSEQ:WP_009263720.1	IPR000093|IPR000515|IPR000555|IPR000577|IPR001585|IPR003313|IPR003825|IPR004401|IPR004731|IPR004839|IPR005474|IPR005475|IPR006000|IPR006059|IPR006171|IPR006675|IPR008007|IPR009014|IPR009015|IPR009057|IPR013785|IPR014710|IPR015421|IPR015422|IPR015424|IPR015888|IPR018060|IPR018392|IPR018484|IPR018485|IPR020449|IPR022999|IPR023367|IPR023627|IPR023628|IPR027619|IPR029061|IPR033248|IPR033919|IPR034137…	PF00155|PF00370|PF00456|PF00528|PF00923|PF01398|PF01476|PF01547|PF02132|PF02311|PF02575|PF02674|PF02779|PF02780|PF02782|PF02952|PF05343|PF12833|PF13662|PF18975	1	1	Eubacteriales	Lachnospiraceae bacterium 9_1_43BFAA.	None	PF16161	Bacillota	TRUE	F3AQ21	1	203	F3AQ21		Lachnospiraceae bacterium 9_1_43BFAA	Bacteria	658088
C6LF84	AF-C6LF84-F1	Clostridia	427	557	YhcH/YjgK/YiaL family protein	None	Lachnospiraceae	BRYFOR_07286	Marvinbryantia	None	IPR032358	Terrabacteria group	C6LF84	GI:493916884|GI:255267618|EMBL-CDS:EET60823.1|REFSEQ:WP_006862077.1	IPR000522|IPR000577|IPR000600|IPR000868|IPR001478|IPR001940|IPR002491|IPR002528|IPR003439|IPR003593|IPR006000|IPR008915|IPR009003|IPR009015|IPR015888|IPR018484|IPR018485|IPR025420|IPR027417|IPR032360|IPR036034|IPR036380|IPR036388|IPR036390|IPR037294|IPR041682|IPR043129|IPR045070	PF00005|PF00370|PF00480|PF00857|PF01032|PF01497|PF01554|PF02163|PF02782|PF02952|PF13173|PF13180|PF13365|PF13412|PF13635|PF16163	1	1	Eubacteriales	Marvinbryantia formatexigens DSM 14469.	None	PF16161	Bacillota	TRUE	C6LF84	1	203	C6LF84		Marvinbryantia formatexigens DSM 14469	Bacteria	478749
A0A9E0AKF3	None	Clostridia	427	557	DUF4867 family protein	None	Lachnospiraceae	KA943_00610	Lachnospira	None	IPR032358	Terrabacteria group	A0A9E0AKF3	EMBL-CDS:MBP7297653.1	IPR000326|IPR000713|IPR001482|IPR004101|IPR005863|IPR009015|IPR013221|IPR015888|IPR018484|IPR021552|IPR027417|IPR035911|IPR036565|IPR036615|IPR036938|IPR040984|IPR043129	PF00370|PF00437|PF01225|PF01569|PF02875|PF02952|PF08245|PF11449|PF18692	1	1	Eubacteriales	Lachnospira sp.	None	PF16161	Bacillota	TRUE	A0A9E0AKF3	1	203	A0A9E0AKF3		Lachnospira sp.	Bacteria	2049031
A0A943E530	None	Clostridia	427	557	DUF4867 family protein	None	unclassified Eubacteriale	KHX32_08885	NA	None	IPR032358	Terrabacteria group	A0A943E530	EMBL-CDS:MBS5490121.1	IPR000326|IPR000577|IPR000600|IPR000713|IPR001173|IPR001482|IPR001585|IPR003828|IPR004101|IPR004731|IPR004839|IPR005861|IPR005863|IPR006000|IPR009015|IPR012318|IPR013221|IPR013785|IPR015421|IPR015422|IPR015424|IPR015888|IPR018484|IPR018485|IPR021552|IPR022999|IPR027417|IPR029044|IPR033919|IPR035911|IPR036388|IPR036390|IPR036565|IPR036615|IPR036938|IPR040984|IPR043129	PF00155|PF00370|PF00437|PF00480|PF00535|PF00923|PF01225|PF01569|PF02677|PF02782|PF02875|PF02952|PF08245|PF11449|PF13412|PF18692	1	1	Eubacteriales	Clostridiales bacterium.	None	PF16161	Bacillota	TRUE	A0A943E530	1	203	A0A943E530		Clostridiales bacterium	Bacteria	1898207
A0A7X5E5B4	AF-A0A7X5E5B4-F1	Clostridia	427	557	DUF4867 family protein	None	Lachnospiraceae	D3Z45_00340	unclassified Lachnospiraceae	None	IPR032358	Terrabacteria group	A0A7X5E5B4	EMBL-CDS:NBI89068.1	IPR000215|IPR000577|IPR000843|IPR001048|IPR001127|IPR001279|IPR001341|IPR001342|IPR001387|IPR001996|IPR002912|IPR003313|IPR003352|IPR003959|IPR004456|IPR005106|IPR005260|IPR006000|IPR006124|IPR008310|IPR009015|IPR009051|IPR009057|IPR010982|IPR011055|IPR012062|IPR013013|IPR013022|IPR013785|IPR015888|IPR016204|IPR017850|IPR017896|IPR018060|IPR018484|IPR018485|IPR020449|IPR023210|IPR023665|IPR023796…	PF00079|PF00248|PF00358|PF00367|PF00370|PF00696|PF00742|PF01261|PF01676|PF01842|PF02311|PF02378|PF02782|PF02952|PF03447|PF08013|PF10143|PF12706|PF12833|PF13187|PF13291|PF13304|PF13377|PF13407	1	1	Eubacteriales	Lachnospiraceae bacterium.	None	PF16161	Bacillota	TRUE	A0A7X5E5B4	1	203	A0A7X5E5B4		Lachnospiraceae bacterium	Bacteria	1898203
A0A4R3JQ87	AF-A0A4R3JQ87-F1|AF-E9RZF3-F1	Clostridia	427	557	Uncharacterized protein DUF4867|DUF4867 family protein|DUF4867 domain-containing protein	None	Lachnospiraceae	EDD74_1055|KHW68_09405|HMPREF0490_02803	Faecalimonas|unclassified Lachnospiraceae	None	IPR032358	Terrabacteria group	A0A4R3JQ87|A0A943PRX8|E9RZF3	GI:496264160|EMBL-CDS:TCS69024.1|REFSEQ:WP_008977545.1|EMBL-CDS:MBS5763709.1|GI:325470151|EMBL-CDS:EGC73384.1	IPR000093|IPR000515|IPR000555|IPR000577|IPR001585|IPR003313|IPR003825|IPR004401|IPR004731|IPR004839|IPR005474|IPR005475|IPR006000|IPR006059|IPR006171|IPR006675|IPR008007|IPR009014|IPR009015|IPR009057|IPR013785|IPR014710|IPR015421|IPR015422|IPR015424|IPR015888|IPR018060|IPR018392|IPR018484|IPR018485|IPR020449|IPR022999|IPR023367|IPR023627|IPR023628|IPR027619|IPR029061|IPR033248|IPR033919|IPR034137…	PF00155|PF00370|PF00456|PF00528|PF00923|PF01398|PF01476|PF01547|PF02132|PF02311|PF02575|PF02674|PF02779|PF02780|PF02782|PF02952|PF05343|PF12833|PF13662|PF18975	1	3	Eubacteriales	Faecalimonas umbilicata.|Lachnospiraceae bacterium.|Lachnospiraceae bacterium 6_1_37FAA.	None	PF16161	Bacillota	true|true|true	A0A4R3JQ87|A0A943PRX8|E9RZF3	1	203	A0A4R3JQ87		Faecalimonas umbilicata|Lachnospiraceae bacterium|Lachnospiraceae bacterium 6_1_37FAA	Bacteria	1912855|1898203|658656
A0A372UEG6	AF-A0A372UEG6-F1	Clostridia	427	557	DUF4867 family protein	None	Lachnospiraceae	DW669_11170	unclassified Lachnospiraceae	None	IPR032358	Terrabacteria group	A0A372UEG6	EMBL-CDS:RGC77458.1	IPR000093|IPR000515|IPR000555|IPR000577|IPR001585|IPR003313|IPR003825|IPR004401|IPR004731|IPR004839|IPR005474|IPR005475|IPR006000|IPR006171|IPR006675|IPR008007|IPR009014|IPR009015|IPR009057|IPR013785|IPR014710|IPR015421|IPR015422|IPR015424|IPR015888|IPR018060|IPR018392|IPR018484|IPR018485|IPR020449|IPR022999|IPR023367|IPR023627|IPR023628|IPR027619|IPR029061|IPR033248|IPR033919|IPR034137|IPR035906…	PF00155|PF00370|PF00456|PF00528|PF00923|PF01398|PF01476|PF02132|PF02311|PF02575|PF02674|PF02779|PF02780|PF02782|PF02952|PF05343|PF12833|PF13662|PF18975	1	1	Eubacteriales	Lachnospiraceae bacterium AM25-17.	None	PF16161	Bacillota	TRUE	A0A372UEG6	1	203	A0A372UEG6		Lachnospiraceae bacterium AM25-17	Bacteria	2302974
A0A351EGP0	AF-A0A351EGP0-F1	Clostridia	427	557	DUF4867 domain-containing protein	None	Oscillospiraceae	DCX90_11435	unclassified Oscillospiraceae	None	IPR032358	Terrabacteria group	A0A351EGP0	EMBL-CDS:HAY64209.1	IPR000515|IPR000748|IPR001188|IPR003439|IPR003593|IPR004481|IPR004837|IPR005893|IPR006145|IPR006379|IPR008278|IPR008995|IPR010540|IPR012349|IPR013611|IPR017879|IPR020094|IPR020103|IPR023214|IPR024747|IPR027417|IPR032257|IPR032781|IPR035906|IPR036412|IPR036986|IPR037143|IPR042092|IPR044880	PF00005|PF00528|PF00849|PF01648|PF01699|PF06541|PF08282|PF08402|PF12848|PF12900|PF13343|PF16112	1	1	Eubacteriales	Oscillospiraceae bacterium.	None	PF16161	Bacillota	TRUE	A0A351EGP0	1	203	A0A351EGP0		Oscillospiraceae bacterium	Bacteria	2485925
A0A267HUQ5	AF-A0A267HUQ5-F1	Bacilli	3	3	DUF4867 domain-containing protein	None	Enterococcaceae	AKL21_04350	Enterococcus	None	IPR032358	Terrabacteria group	A0A267HUQ5	EMBL-CDS:PAB01243.1	IPR000109|IPR001647|IPR001757|IPR001857|IPR001991|IPR002649|IPR002676|IPR004014|IPR005240|IPR005279|IPR005531|IPR006068|IPR006415|IPR006685|IPR007341|IPR007737|IPR008250|IPR008991|IPR009000|IPR009019|IPR009057|IPR010920|IPR011033|IPR011961|IPR015946|IPR016009|IPR018730|IPR020627|IPR020846|IPR021683|IPR023148|IPR023214|IPR023298|IPR023299|IPR023408|IPR027275|IPR029026|IPR029028|IPR036259|IPR036388…	PF00122|PF00375|PF00440|PF00689|PF00690|PF00702|PF00854|PF00924|PF01245|PF01746|PF01782|PF03780|PF04087|PF04226|PF05043|PF05239|PF10031|PF11667|PF13083	26	1	Lactobacillales	Enterococcus canintestini.	None	PF16161	Bacillota	TRUE	A0A267HUQ5	27	203	A0A267HUQ5		Enterococcus canintestini	Bacteria	317010
A0A1Q6RD27	AF-A0A1Q6RD27-F1|AF-A0A3D3Y0U9-F1	unclassified Bacillota|Clostridia	427	557	DUF4867 domain-containing protein	None	NA|Oscillospiraceae	BHW36_11590|DIT79_01440	NA|unclassified Oscillospiraceae	None	IPR032358	Terrabacteria group	A0A1Q6RD27|A0A3D3Y0U9	GI:1125077144|EMBL-CDS:OLA40246.1|EMBL-CDS:HCP51065.1	IPR000515|IPR000748|IPR000801|IPR001188|IPR002942|IPR003439|IPR003593|IPR003959|IPR004481|IPR004837|IPR005116|IPR005893|IPR006145|IPR006379|IPR007627|IPR007630|IPR008278|IPR008921|IPR008995|IPR010540|IPR012340|IPR013324|IPR013325|IPR013611|IPR014284|IPR015855|IPR017879|IPR020094|IPR020103|IPR021886|IPR023214|IPR027417|IPR029058|IPR032257|IPR032423|IPR032781|IPR035906|IPR036388|IPR036412|IPR036986…	PF00004|PF00005|PF00528|PF00756|PF00849|PF01479|PF01648|PF01699|PF03459|PF04542|PF04545|PF06541|PF08282|PF08402|PF12002|PF12848|PF13343|PF16112|PF16193|PF17912|PF18765	1	2	NA|Eubacteriales	Firmicutes bacterium CAG:24053_14.|Oscillospiraceae bacterium.	None	PF16161	Bacillota	true|true	A0A1Q6RD27|A0A3D3Y0U9	1	203	A0A1Q6RD27		Firmicutes bacterium CAG:24053_14|Oscillospiraceae bacterium	Bacteria	1897032|2485925
A0A1Q6MC28	AF-A0A1Q6MC28-F1	Clostridia	427	557	DUF4867 domain-containing protein	None	Eubacteriaceae	BHW18_08430	Eubacterium	None	IPR032358	Terrabacteria group	A0A1Q6MC28	GI:1125024339|EMBL-CDS:OKZ90949.1	IPR000209|IPR000326|IPR000577|IPR000600|IPR001463|IPR001585|IPR002156|IPR003828|IPR004731|IPR004839|IPR005746|IPR005861|IPR006000|IPR009015|IPR009027|IPR009825|IPR011004|IPR011320|IPR012337|IPR013766|IPR013785|IPR015421|IPR015422|IPR015424|IPR015500|IPR015888|IPR018484|IPR018485|IPR018650|IPR021552|IPR022999|IPR024688|IPR030949|IPR033919|IPR034045|IPR036249|IPR036388|IPR036390|IPR036397|IPR036852…	PF00075|PF00082|PF00085|PF00132|PF00155|PF00370|PF00480|PF00923|PF01235|PF01569|PF01693|PF02677|PF02782|PF02952|PF07155|PF09852|PF11449|PF12464|PF18425	1	1	Eubacteriales	Eubacterium sp. 36_13.	None	PF16161	Bacillota	TRUE	A0A1Q6MC28	1	203	A0A1Q6MC28		Eubacterium sp. 36_13	Bacteria	1897001
A0A1L8R5T5	AF-A0A1L8R5T5-F1	Bacilli	3	3	DUF4867 domain-containing protein	None	Enterococcaceae	RU96_GL000328	Enterococcus	None	IPR032358	Terrabacteria group	A0A1L8R5T5	GI:1106861141|GI:1105278257|EMBL-CDS:OJG15110.1|REFSEQ:WP_071864874.1	IPR000109|IPR000307|IPR001647|IPR001757|IPR001857|IPR001991|IPR002649|IPR002676|IPR004014|IPR005240|IPR005279|IPR005531|IPR006068|IPR006415|IPR006685|IPR007341|IPR007737|IPR008250|IPR008991|IPR009000|IPR009019|IPR009057|IPR010920|IPR011033|IPR011961|IPR015946|IPR016009|IPR018730|IPR020627|IPR020846|IPR021683|IPR023148|IPR023214|IPR023298|IPR023299|IPR023408|IPR023803|IPR027275|IPR029026|IPR029028…	PF00122|PF00375|PF00440|PF00689|PF00690|PF00702|PF00854|PF00886|PF00924|PF01245|PF01746|PF01782|PF03780|PF04087|PF04226|PF05043|PF05239|PF10031|PF11667|PF13083	26	1	Lactobacillales	Enterococcus canintestini.	None	PF16161	Bacillota	TRUE	A0A1L8R5T5	27	203	A0A1L8R5T5		Enterococcus canintestini	Bacteria	317010
R5Y1Y0	AF-R5Y1Y0-F1	environmental samples	427	557	DUF4867 domain-containing protein	None	NA	BN537_00539	NA	None	IPR032358	Terrabacteria group	R5Y1Y0	EMBL-CDS:CDA15216.1	IPR000175|IPR000277|IPR000577|IPR000792|IPR000825|IPR001463|IPR001789|IPR001926|IPR003313|IPR003439|IPR003593|IPR005856|IPR005859|IPR006000|IPR006235|IPR006638|IPR007197|IPR009015|IPR009057|IPR010619|IPR010722|IPR011006|IPR013785|IPR014710|IPR015421|IPR015422|IPR015424|IPR015854|IPR015888|IPR016032|IPR018060|IPR018484|IPR018485|IPR024021|IPR024528|IPR027417|IPR031621|IPR034422|IPR036052|IPR036388…	PF00005|PF00072|PF00196|PF00209|PF00291|PF00370|PF01053|PF01235|PF01458|PF02311|PF02782|PF02952|PF04055|PF06738|PF12821|PF12833|PF16927	1	1	NA	Firmicutes bacterium CAG:212.	None	PF16161	Bacillota	TRUE	R5Y1Y0	1	204	R5Y1Y0		Firmicutes bacterium CAG:212	Bacteria	1263009
R5U7R3	AF-R5U7R3-F1	Clostridia	427	557	DUF4867 domain-containing protein	None	Oscillospiraceae	BN481_02429	Ruminococcus	None	IPR032358	Terrabacteria group	R5U7R3	EMBL-CDS:CCZ67196.1	IPR000037|IPR000577|IPR001127|IPR001360|IPR001362|IPR001900|IPR001996|IPR003029|IPR003190|IPR003313|IPR003343|IPR003352|IPR003476|IPR003700|IPR003721|IPR003961|IPR004341|IPR004476|IPR004692|IPR006000|IPR006232|IPR006439|IPR008927|IPR008928|IPR008964|IPR009010|IPR009015|IPR009057|IPR011055|IPR011129|IPR011608|IPR011805|IPR012340|IPR012341|IPR013013|IPR013148|IPR013189|IPR013223|IPR013320|IPR013529…	PF00041|PF00232|PF00251|PF00358|PF00367|PF00370|PF00575|PF00773|PF00874|PF01668|PF02261|PF02311|PF02368|PF02378|PF02449|PF02548|PF02569|PF02782|PF02952|PF03123|PF03807|PF03840|PF08206|PF08244|PF08532|PF10728|PF12833|PF13419|PF14498|PF16079|PF17876|PF18998	1	1	Eubacteriales	[Ruminococcus] gnavus CAG:126.	None	PF16161	Bacillota	TRUE	R5U7R3	1	204	R5U7R3		[Ruminococcus] gnavus CAG:126	Bacteria	1263106
F7JY29	AF-F7JY29-F1	Clostridia	427	557	DUF4867 domain-containing protein	None	Lachnospiraceae	HMPREF0991_02042	unclassified Lachnospiraceae	None	IPR032358	Terrabacteria group	F7JY29	GI:336017473|GI:496538913|EMBL-CDS:EGN47234.1|REFSEQ:WP_009245061.1	IPR000037|IPR000577|IPR001362|IPR001900|IPR003029|IPR003190|IPR003313|IPR003343|IPR003476|IPR003700|IPR003721|IPR003961|IPR004476|IPR004692|IPR006000|IPR006232|IPR006439|IPR008927|IPR008928|IPR008964|IPR009010|IPR009015|IPR009057|IPR011129|IPR011805|IPR012340|IPR012341|IPR013148|IPR013189|IPR013223|IPR013320|IPR013529|IPR013738|IPR013780|IPR013783|IPR014710|IPR014729|IPR015813|IPR015888|IPR017853…	PF00041|PF00251|PF00370|PF00575|PF00773|PF01668|PF02261|PF02311|PF02368|PF02449|PF02548|PF02569|PF02782|PF02952|PF03807|PF03840|PF08206|PF08244|PF08532|PF10728|PF12833|PF13419|PF14498|PF16079|PF17876|PF18998	1	1	Eubacteriales	Lachnospiraceae bacterium 2_1_58FAA.	None	PF16161	Bacillota	TRUE	F7JY29	1	204	F7JY29		Lachnospiraceae bacterium 2_1_58FAA	Bacteria	658082
A0A9D2QDX1	None	Clostridia	427	557	DUF4867 family protein	None	Lachnospiraceae	H9697_12245	Mediterraneibacter	None	IPR032358	Terrabacteria group	A0A9D2QDX1	EMBL-CDS:HJC75690.1	IPR000310|IPR000577|IPR001045|IPR001130|IPR001387|IPR001636|IPR001737|IPR001789|IPR001867|IPR002020|IPR002053|IPR003313|IPR003439|IPR003593|IPR003594|IPR003661|IPR005097|IPR005467|IPR005925|IPR006000|IPR006035|IPR008286|IPR009015|IPR009057|IPR010982|IPR011006|IPR011527|IPR011530|IPR011611|IPR014710|IPR015421|IPR015424|IPR015888|IPR015991|IPR016032|IPR016142|IPR016143|IPR017853|IPR018060|IPR018392…	PF00005|PF00072|PF00285|PF00294|PF00370|PF00398|PF00486|PF00491|PF00512|PF00664|PF01026|PF01183|PF01259|PF01276|PF01381|PF01476|PF01564|PF02311|PF02518|PF02782|PF02952|PF03435|PF03711|PF09587|PF12146|PF12833|PF16653|PF17284	1	1	Eubacteriales	Candidatus Mediterraneibacter faecavium.	None	PF16161	Bacillota	TRUE	A0A9D2QDX1	1	204	A0A9D2QDX1		Candidatus Mediterraneibacter faecavium	Bacteria	2838668
A0A9D2NPG7	None	Clostridia	427	557	DUF4867 family protein	None	Lachnospiraceae	H9758_08505	Mediterraneibacter	None	IPR032358	Terrabacteria group	A0A9D2NPG7	EMBL-CDS:HJC34614.1	IPR000577|IPR001789|IPR001867|IPR002053|IPR003313|IPR003594|IPR003661|IPR005467|IPR006000|IPR009015|IPR009057|IPR011006|IPR014710|IPR015888|IPR016032|IPR017853|IPR018060|IPR018392|IPR018484|IPR018485|IPR019079|IPR025582|IPR026870|IPR029052|IPR036097|IPR036388|IPR036779|IPR036890|IPR037923|IPR038434|IPR039420|IPR043129	PF00072|PF00370|PF00486|PF00512|PF01183|PF01476|PF02311|PF02518|PF02782|PF02952|PF09587|PF12833|PF13240|PF13308	1	1	Eubacteriales	Candidatus Mediterraneibacter faecipullorum.	None	PF16161	Bacillota	TRUE	A0A9D2NPG7	1	204	A0A9D2NPG7		Candidatus Mediterraneibacter faecipullorum	Bacteria	2838670
A0A9D1K1F6	None	Clostridia	427	557	DUF4867 family protein	None	Oscillospiraceae	IAD03_00185	Oscillospiraceae incertae sedis	None	IPR032358	Terrabacteria group	A0A9D1K1F6	EMBL-CDS:HIS77767.1	IPR000056|IPR000577|IPR000705|IPR000843|IPR001937|IPR002082|IPR002781|IPR002801|IPR004338|IPR005849|IPR005850|IPR005886|IPR006000|IPR006130|IPR006131|IPR006132|IPR006204|IPR006206|IPR009015|IPR010208|IPR010982|IPR011060|IPR013785|IPR014721|IPR015888|IPR016040|IPR017896|IPR018484|IPR018485|IPR019539|IPR020542|IPR020545|IPR020568|IPR025997|IPR026019|IPR028082|IPR036265|IPR036291|IPR036554|IPR036792…	PF00185|PF00288|PF00356|PF00370|PF00834|PF01087|PF01925|PF01948|PF02729|PF02744|PF02748|PF02782|PF02952|PF03116|PF10509|PF12838|PF13407|PF16363	1	1	Eubacteriales	Candidatus Caccousia stercoris.	None	PF16161	Bacillota	TRUE	A0A9D1K1F6	1	204	A0A9D1K1F6		Candidatus Caccousia stercoris	Bacteria	2840723
A0A9D1DG18	None	Clostridia	427	557	DUF4867 family protein	None	Oscillospiraceae	IAB89_11255	Oscillospiraceae incertae sedis	None	IPR032358	Terrabacteria group	A0A9D1DG18	EMBL-CDS:HIR48209.1	IPR000056|IPR000577|IPR000705|IPR000843|IPR001387|IPR001937|IPR002082|IPR002781|IPR002801|IPR005849|IPR005850|IPR005886|IPR006000|IPR006119|IPR006130|IPR006131|IPR006132|IPR006204|IPR006206|IPR008258|IPR009015|IPR010208|IPR010982|IPR011060|IPR011109|IPR013785|IPR014721|IPR015888|IPR016040|IPR017896|IPR018484|IPR018485|IPR019539|IPR020542|IPR020545|IPR020568|IPR023346|IPR025997|IPR026019|IPR028082…	PF00185|PF00239|PF00288|PF00356|PF00370|PF00834|PF01087|PF01381|PF01464|PF01925|PF01948|PF02729|PF02744|PF02748|PF02782|PF02952|PF07508|PF10509|PF12838|PF13407|PF16363	1	1	Eubacteriales	Candidatus Caccousia avicola.	None	PF16161	Bacillota	TRUE	A0A9D1DG18	1	204	A0A9D1DG18		Candidatus Caccousia avicola	Bacteria	2840721
A0A9D1D2L4	None	Clostridia	427	557	DUF4867 family protein	None	Lachnospiraceae	IAB26_10255	Lachnospiraceae incertae sedis	None	IPR032358	Terrabacteria group	A0A9D1D2L4	EMBL-CDS:HIQ96934.1	IPR003313|IPR003343|IPR006679|IPR006680|IPR008964|IPR009015|IPR009057|IPR011059|IPR014710|IPR018060|IPR026912|IPR032466|IPR037923	PF01979|PF02311|PF02368|PF12833|PF13382	1	1	Eubacteriales	Candidatus Limivivens merdigallinarum.	None	PF16161	Bacillota	TRUE	A0A9D1D2L4	1	204	A0A9D1D2L4		Candidatus Limivivens merdigallinarum	Bacteria	2840859
A0A943TA01	None	Clostridia	427	557	DUF4867 family protein	None	Lachnospiraceae	KH290_01970	Roseburia	None	IPR032358	Terrabacteria group	A0A943TA01	EMBL-CDS:MBS6680187.1	IPR000056|IPR000551|IPR000719|IPR001463|IPR001678|IPR001932|IPR003313|IPR004095|IPR004383|IPR004396|IPR004573|IPR004881|IPR005543|IPR006027|IPR006073|IPR006282|IPR007197|IPR007371|IPR007373|IPR009057|IPR009061|IPR010914|IPR011009|IPR011060|IPR012340|IPR012675|IPR012676|IPR013029|IPR013785|IPR014710|IPR015655|IPR018060|IPR020449|IPR023192|IPR023267|IPR026019|IPR027417|IPR027492|IPR029018|IPR029063…	PF00069|PF00834|PF01029|PF01189|PF01235|PF01926|PF02311|PF03193|PF03793|PF04055|PF04263|PF04265|PF06071|PF11578|PF12833|PF13394|PF13411|PF13672|PF15979|PF16745|PF17125|PF17829	1	1	Eubacteriales	Roseburia sp.	None	PF16161	Bacillota	TRUE	A0A943TA01	1	204	A0A943TA01		Roseburia sp.	Bacteria	2049040
A0A942W064	None	Clostridia	427	557	DUF4867 family protein	None	unclassified Eubacteriale	KH013_03425	NA	None	IPR032358	Terrabacteria group	A0A942W064	EMBL-CDS:MBS4876901.1	IPR000175|IPR000515|IPR000835|IPR000847|IPR000917|IPR001188|IPR001757|IPR001845|IPR002528|IPR003313|IPR003370|IPR003439|IPR003593|IPR005119|IPR005893|IPR007197|IPR008250|IPR008995|IPR009057|IPR011991|IPR013486|IPR013611|IPR013693|IPR013785|IPR014710|IPR017850|IPR017867|IPR017879|IPR018060|IPR023214|IPR023298|IPR023299|IPR023485|IPR023867|IPR023885|IPR027256|IPR027417|IPR034485|IPR035906|IPR036196…	PF00005|PF00122|PF00126|PF00209|PF00528|PF00702|PF00884|PF01022|PF01451|PF01554|PF02311|PF02417|PF03466|PF04055|PF08402|PF08486|PF12802|PF12833|PF13186|PF13343|PF13353	1	1	Eubacteriales	Clostridiales bacterium.	None	PF16161	Bacillota	TRUE	A0A942W064	1	204	A0A942W064		Clostridiales bacterium	Bacteria	1898207
A0A8B3BP29	AF-A0A8B3BP29-F1	Clostridia	427	557	DUF4867 family protein	None	Lachnospiraceae	DW142_15025	Mediterraneibacter	None	IPR032358	Terrabacteria group	A0A8B3BP29	EMBL-CDS:RHJ07294.1	IPR000037|IPR000577|IPR001362|IPR001900|IPR003029|IPR003190|IPR003313|IPR003721|IPR004476|IPR004692|IPR006000|IPR006232|IPR006439|IPR009010|IPR009015|IPR009057|IPR011129|IPR011805|IPR012340|IPR013148|IPR013189|IPR013223|IPR013320|IPR014710|IPR014729|IPR015888|IPR018060|IPR018484|IPR018485|IPR019931|IPR022967|IPR023198|IPR023214|IPR023296|IPR023620|IPR036412|IPR037923|IPR040476|IPR041492|IPR042176…	PF00251|PF00370|PF00575|PF00773|PF01668|PF02261|PF02311|PF02569|PF02782|PF02952|PF03840|PF08206|PF08244|PF12833|PF13419|PF17876	1	1	Eubacteriales	Ruminococcus gnavus.	None	PF16161	Bacillota	TRUE	A0A8B3BP29	1	204	A0A8B3BP29		[Ruminococcus] gnavus	Bacteria	33038
A0A850HKB2	AF-A0A850HKB2-F1	Clostridia	427	557	DUF4867 family protein	None	Lachnospiraceae	G5A66_08385	Dorea	None	IPR032358	Terrabacteria group	A0A850HKB2	EMBL-CDS:NVH58661.1	IPR000421|IPR000843|IPR002139|IPR002699|IPR003343|IPR003748|IPR004843|IPR005144|IPR006101|IPR006102|IPR006103|IPR006104|IPR006419|IPR008902|IPR008928|IPR008963|IPR008964|IPR008979|IPR010982|IPR011050|IPR011081|IPR011611|IPR011877|IPR012334|IPR012341|IPR012833|IPR012837|IPR013737|IPR013783|IPR013785|IPR015117|IPR015914|IPR016007|IPR017583|IPR017853|IPR022038|IPR023753|IPR028082|IPR029052|IPR029056…	PF00149|PF00294|PF00356|PF00703|PF00754|PF01813|PF02368|PF02596|PF02836|PF02837|PF03477|PF04973|PF05592|PF07523|PF07532|PF07554|PF07992|PF08531|PF09028|PF13353|PF13377|PF13561|PF13597|PF16355|PF16656|PF17389|PF17390|PF18565|PF18998|PF20122	1	1	Eubacteriales	Dorea phocaeensis.	None	PF16161	Bacillota	TRUE	A0A850HKB2	1	204	A0A850HKB2		Dorea phocaeensis	Bacteria	2040291
A0A844KRS0	AF-A0A844KRS0-F1	Clostridia	427	557	DUF4867 family protein	None	Lachnospiraceae	GMD30_10690	Roseburia	None	IPR032358	Terrabacteria group	A0A844KRS0	EMBL-CDS:MTR82150.1	IPR000801|IPR001000|IPR001537|IPR002037|IPR003305|IPR003343|IPR003660|IPR004089|IPR004095|IPR004396|IPR006073|IPR006710|IPR008928|IPR008964|IPR008979|IPR009057|IPR010502|IPR010559|IPR012341|IPR012675|IPR012676|IPR013029|IPR013096|IPR013320|IPR013830|IPR014710|IPR017853|IPR018060|IPR023192|IPR023296|IPR025997|IPR027417|IPR028082|IPR029018|IPR029026|IPR029028|IPR029058|IPR029064|IPR031167|IPR031924…	PF00015|PF00331|PF00588|PF00672|PF00756|PF01270|PF01926|PF02018|PF02368|PF04616|PF06071|PF06452|PF06580|PF07883|PF11578|PF12833|PF13407|PF13472|PF15979|PF17829|PF17851	1	1	Eubacteriales	Roseburia faecis.	None	PF16161	Bacillota	TRUE	A0A844KRS0	1	204	A0A844KRS0		Roseburia faecis	Bacteria	301302
A0A844KFL4	AF-A0A844KFL4-F1	Clostridia	427	557	DUF4867 family protein	None	Lachnospiraceae	GMD21_11510	Mediterraneibacter	None	IPR032358	Terrabacteria group	A0A844KFL4	GI:941736640|EMBL-CDS:MTR77286.1|REFSEQ:WP_055158148.1	IPR000277|IPR000577|IPR000731|IPR000944|IPR001387|IPR001789|IPR002547|IPR003313|IPR003594|IPR003661|IPR003824|IPR004193|IPR004495|IPR004839|IPR004869|IPR005467|IPR006000|IPR006047|IPR006048|IPR006407|IPR009015|IPR009057|IPR009080|IPR010982|IPR011006|IPR011990|IPR012340|IPR013155|IPR013780|IPR013783|IPR014208|IPR014710|IPR014729|IPR014758|IPR015413|IPR015421|IPR015422|IPR015424|IPR015888|IPR017853…	PF00072|PF00128|PF00155|PF00370|PF00512|PF01053|PF01381|PF01588|PF02082|PF02311|PF02518|PF02673|PF02782|PF02806|PF02922|PF02952|PF03176|PF08264|PF09334|PF12116|PF12833	1	1	Eubacteriales	Mediterraneibacter faecis.	None	PF16161	Bacillota	TRUE	A0A844KFL4	1	204	A0A844KFL4		Mediterraneibacter faecis	Bacteria	592978
A0A829NQP0	AF-A0A829NQP0-F1	Clostridia	427	557	DUF4867 domain-containing protein	None	Lachnospiraceae	HMPREF1201_02237	Mediterraneibacter	None	IPR032358	Terrabacteria group	A0A829NQP0	GI:565840891|GI:564717161|EMBL-CDS:ETD17234.1|REFSEQ:WP_023924199.1	IPR000037|IPR000577|IPR001127|IPR001360|IPR001362|IPR001900|IPR001996|IPR003029|IPR003190|IPR003313|IPR003343|IPR003352|IPR003476|IPR003700|IPR003721|IPR003961|IPR004341|IPR004476|IPR004692|IPR006000|IPR006232|IPR006439|IPR008927|IPR008928|IPR008964|IPR009010|IPR009015|IPR009057|IPR011055|IPR011129|IPR011608|IPR011805|IPR012340|IPR012341|IPR013013|IPR013148|IPR013189|IPR013223|IPR013320|IPR013529…	PF00041|PF00232|PF00251|PF00358|PF00367|PF00370|PF00575|PF00773|PF00874|PF01668|PF02261|PF02311|PF02368|PF02378|PF02449|PF02548|PF02569|PF02782|PF02952|PF03123|PF03807|PF03840|PF08206|PF08244|PF08532|PF10728|PF12833|PF13419|PF14498|PF16079|PF17876|PF18998	1	1	Eubacteriales	[Ruminococcus] gnavus CC55_001C.	None	PF16161	Bacillota	TRUE	A0A829NQP0	1	204	A0A829NQP0		[Ruminococcus] gnavus CC55_001C	Bacteria	1073375
A0A7X9S7Z8	AF-A0A7X9S7Z8-F1	Clostridia	427	557	DUF4867 family protein	None	Clostridiaceae	HF850_14775	Clostridium	None	IPR032358	Terrabacteria group	A0A7X9S7Z8	EMBL-CDS:NME84314.1	IPR000577|IPR000835|IPR000843|IPR001360|IPR001585|IPR001927|IPR004731|IPR005474|IPR005475|IPR006000|IPR009014|IPR009015|IPR010982|IPR013785|IPR015888|IPR017853|IPR018484|IPR018485|IPR022999|IPR025997|IPR028082|IPR029061|IPR033248|IPR033919|IPR036259|IPR036388|IPR036390|IPR039422|IPR039672|IPR043129	PF00232|PF00356|PF00370|PF00456|PF00923|PF01047|PF02779|PF02780|PF02782|PF02952|PF13347|PF13407	1	1	Eubacteriales	Clostridium sp. SM-530-WT-3G.	None	PF16161	Bacillota	TRUE	A0A7X9S7Z8	1	204	A0A7X9S7Z8		Clostridium sp. SM-530-WT-3G	Bacteria	2725303
A0A7G9G0T0	AF-A0A7G9G0T0-F1	Clostridia	2	2	DUF4867 family protein	None	Lachnospiraceae	H9Q78_07880	Qiania	None	IPR032358	Terrabacteria group	A0A7G9G0T0	EMBL-CDS:QNM04412.1	IPR001130|IPR001737|IPR001789|IPR001867|IPR002547|IPR002549|IPR002725|IPR002881|IPR002931|IPR003594|IPR003660|IPR003661|IPR004358|IPR004495|IPR005467|IPR008332|IPR009080|IPR009665|IPR010281|IPR011006|IPR011032|IPR011530|IPR011703|IPR012340|IPR013149|IPR013154|IPR014048|IPR014729|IPR014758|IPR015413|IPR015991|IPR016032|IPR018392|IPR020598|IPR021878|IPR023165|IPR023430|IPR023457|IPR023546|IPR025584…	PF00072|PF00107|PF00398|PF00486|PF00512|PF00672|PF01026|PF01035|PF01476|PF01588|PF01594|PF01841|PF01863|PF01882|PF02518|PF02870|PF05960|PF06866|PF07726|PF08240|PF09334|PF11992|PF14262|PF17863|PF18975|PF19303	46	1	Eubacteriales	Qiania dongpingensis.	None	PF16161	Bacillota	TRUE	A0A7G9G0T0	46	204	A0A7G9G0T0		Qiania dongpingensis	Bacteria	2763669
A0A6L5YQ26	AF-A0A6L5YQ26-F1	Clostridia	427	557	DUF4867 family protein	None	Lachnospiraceae	FYJ75_04265	Roseburia	None	IPR032358	Terrabacteria group	A0A6L5YQ26	EMBL-CDS:MST74252.1	IPR000056|IPR000160|IPR000304|IPR000577|IPR003313|IPR003796|IPR004095|IPR004396|IPR005144|IPR006000|IPR006073|IPR006282|IPR006549|IPR007371|IPR007373|IPR008927|IPR009015|IPR009057|IPR010021|IPR011033|IPR011060|IPR011990|IPR012675|IPR012676|IPR013029|IPR013785|IPR014238|IPR014710|IPR015414|IPR015888|IPR018060|IPR018484|IPR018485|IPR023192|IPR023214|IPR026019|IPR027275|IPR027417|IPR028939|IPR029036…	PF00370|PF00834|PF00990|PF01926|PF02311|PF02782|PF02952|PF03477|PF03807|PF04263|PF04265|PF05239|PF06071|PF09335|PF12833|PF13242|PF14748	1	1	Eubacteriales	Roseburia porci.	None	PF16161	Bacillota	TRUE	A0A6L5YQ26	1	204	A0A6L5YQ26		Roseburia porci	Bacteria	2605790
A0A5P8PW12	AF-A0A5P8PW12-F1	Bacilli	2	2	DUF4867 family protein	None	Lactobacillaceae	LZ395_08130	Levilactobacillus	None	IPR032358	Terrabacteria group	A0A5P8PW12	GI:951354367|EMBL-CDS:QFR61486.1|REFSEQ:WP_057731456.1	IPR000073|IPR000620|IPR000847|IPR000871|IPR000914|IPR001046|IPR002252|IPR002305|IPR002307|IPR002410|IPR002830|IPR002942|IPR003382|IPR003691|IPR003787|IPR004507|IPR005119|IPR005945|IPR011004|IPR011701|IPR012338|IPR013022|IPR013780|IPR013785|IPR014729|IPR017853|IPR020471|IPR020846|IPR023210|IPR023635|IPR024088|IPR024107|IPR024688|IPR027396|IPR029058|IPR030678|IPR031704|IPR031705|IPR036237|IPR036259…	PF00126|PF00132|PF00248|PF00496|PF00561|PF00579|PF00892|PF01261|PF01327|PF01479|PF01566|PF01977|PF02065|PF02441|PF02537|PF02635|PF03466|PF07690|PF12464|PF13354|PF16874|PF16875	34	1	Lactobacillales	Levilactobacillus zymae.	None	PF16161	Bacillota	TRUE	A0A5P8PW12	34	204	A0A5P8PW12		Levilactobacillus zymae	Bacteria	267363
A0A5M9HXP4	AF-A0A5M9HXP4-F1	Clostridia	427	557	DUF4867 family protein	None	Lachnospiraceae	FNY66_14710	Mediterraneibacter	None	IPR032358	Terrabacteria group	A0A5M9HXP4	EMBL-CDS:KAA8500219.1	IPR000577|IPR001547|IPR001789|IPR001867|IPR002053|IPR003313|IPR003594|IPR003661|IPR005467|IPR006000|IPR006710|IPR009015|IPR009057|IPR011006|IPR013320|IPR014710|IPR015888|IPR016032|IPR017853|IPR018060|IPR018392|IPR018484|IPR018485|IPR019079|IPR023296|IPR029052|IPR036097|IPR036388|IPR036779|IPR036890|IPR037923|IPR039420|IPR041542|IPR043129	PF00072|PF00150|PF00370|PF00486|PF00512|PF01183|PF01476|PF02311|PF02518|PF02782|PF02952|PF04616|PF09587|PF12833|PF17851	1	1	Eubacteriales	Mediterraneibacter catenae.	None	PF16161	Bacillota	TRUE	A0A5M9HXP4	1	204	A0A5M9HXP4		Mediterraneibacter catenae	Bacteria	2594882
A0A494ZS64	AF-A0A494ZS64-F1|AF-A0A4Q8TYG2-F1	Clostridia	427	557	DUF4867 family protein	None	Oscillospiraceae|Lachnospiraceae	D8Q48_08330|EYA86_06850	Ruminococcus|Mediterraneibacter	None	IPR032358	Terrabacteria group	A0A494ZS64|A0A4Q8TYG2	EMBL-CDS:RKQ28690.1|EMBL-CDS:TAP33598.1	IPR000175|IPR000277|IPR000577|IPR000792|IPR000825|IPR001463|IPR001789|IPR001926|IPR003313|IPR003439|IPR003593|IPR005856|IPR005859|IPR006000|IPR006235|IPR006638|IPR007197|IPR009015|IPR009057|IPR010619|IPR010722|IPR011006|IPR013785|IPR014710|IPR015421|IPR015422|IPR015424|IPR015854|IPR015888|IPR016032|IPR018060|IPR018484|IPR018485|IPR024021|IPR024528|IPR027417|IPR031621|IPR034422|IPR036052|IPR036388…	PF00005|PF00072|PF00196|PF00209|PF00291|PF00370|PF01053|PF01235|PF01458|PF02311|PF02782|PF02952|PF04055|PF06738|PF12821|PF12833|PF16927	1	2	Eubacteriales	Ruminococcus sp. B05.|Mediterraneibacter sp. gm002.	None	PF16161	Bacillota	true|true	A0A494ZS64|A0A4Q8TYG2	1	204	A0A494ZS64		Ruminococcus sp. B05|Mediterraneibacter sp. gm002	Bacteria	2448031|2527876
A0A417FQ04	AF-A0A417FQ04-F1	unclassified Bacillota	427	557	DUF4867 family protein	None	NA	DW790_06515	NA	None	IPR032358	Terrabacteria group	A0A417FQ04	EMBL-CDS:RHT38144.1	IPR000175|IPR000277|IPR000577|IPR000792|IPR000825|IPR001463|IPR001789|IPR001926|IPR003313|IPR003439|IPR003593|IPR005856|IPR005859|IPR006000|IPR006235|IPR006638|IPR007197|IPR009015|IPR009057|IPR010619|IPR010722|IPR011006|IPR013785|IPR014710|IPR015421|IPR015422|IPR015424|IPR015854|IPR015888|IPR016032|IPR018060|IPR018484|IPR018485|IPR024021|IPR024528|IPR027417|IPR031621|IPR034422|IPR036052|IPR036388…	PF00005|PF00072|PF00196|PF00209|PF00291|PF00370|PF01053|PF01235|PF01458|PF02311|PF02782|PF02952|PF04055|PF06738|PF12821|PF12833|PF16927	1	1	NA	Firmicutes bacterium AM31-12AC.	None	PF16161	Bacillota	TRUE	A0A417FQ04	1	204	A0A417FQ04		Firmicutes bacterium AM31-12AC	Bacteria	2292892
A0A417BLG5	AF-A0A417BLG5-F1	unclassified Bacillota	427	557	DUF4867 family protein	None	NA	DW928_05010	NA	None	IPR032358	Terrabacteria group	A0A417BLG5	EMBL-CDS:RHS81436.1	IPR000175|IPR000277|IPR000577|IPR000792|IPR000825|IPR001463|IPR001789|IPR001926|IPR002903|IPR003313|IPR003439|IPR003593|IPR005856|IPR005859|IPR006000|IPR006235|IPR006638|IPR007197|IPR009015|IPR009057|IPR010619|IPR010722|IPR011006|IPR012837|IPR013785|IPR014710|IPR014719|IPR015421|IPR015422|IPR015424|IPR015854|IPR015888|IPR016032|IPR018060|IPR018484|IPR018485|IPR023397|IPR024021|IPR024528|IPR027417…	PF00005|PF00072|PF00196|PF00209|PF00291|PF00370|PF01053|PF01235|PF01458|PF01795|PF02311|PF02782|PF02952|PF04055|PF06738|PF12821|PF12833|PF13353|PF16927	1	1	NA	Firmicutes bacterium AM43-11BH.	None	PF16161	Bacillota	TRUE	A0A417BLG5	1	204	A0A417BLG5		Firmicutes bacterium AM43-11BH	Bacteria	2292895
A0A414PDN6	AF-A0A414PDN6-F1	Clostridia	427	557	DUF4867 family protein	None	Lachnospiraceae	DW671_02800|KH161_11105	Mediterraneibacter|unclassified Lachnospiraceae	None	IPR032358	Terrabacteria group	A0A414PDN6|A0A943UXS0	EMBL-CDS:RHF64932.1|EMBL-CDS:MBS6939591.1	IPR000037|IPR000150|IPR000515|IPR000524|IPR000577|IPR001362|IPR001764|IPR001900|IPR001996|IPR002772|IPR003029|IPR003313|IPR003343|IPR003352|IPR003439|IPR003476|IPR003593|IPR003961|IPR004476|IPR004692|IPR006000|IPR006232|IPR006379|IPR006439|IPR007210|IPR007374|IPR007737|IPR008407|IPR008928|IPR008964|IPR009015|IPR009057|IPR009326|IPR010973|IPR011129|IPR011606|IPR011608|IPR011805|IPR012340|IPR012341…	PF00005|PF00041|PF00251|PF00367|PF00370|PF00392|PF00528|PF00575|PF00773|PF00874|PF00882|PF00933|PF01668|PF01915|PF02311|PF02368|PF02378|PF02449|PF02782|PF02952|PF03591|PF03840|PF04069|PF04266|PF05043|PF05437|PF07554|PF08206|PF08244|PF08282|PF08532|PF12833|PF13346|PF13419|PF14310|PF14498|PF16079|PF17876|PF18998	1	2	Eubacteriales	Ruminococcus gnavus.|Lachnospiraceae bacterium.	None	PF16161	Bacillota	true|true	A0A414PDN6|A0A943UXS0	1	204	A0A414PDN6		[Ruminococcus] gnavus|Lachnospiraceae bacterium	Bacteria	33038|1898203
A0A3D4Y6E0	AF-A0A3D4Y6E0-F1	Clostridia	427	557	DUF4867 domain-containing protein	None	Lachnospiraceae	DF667_09875	Roseburia	None	IPR032358	Terrabacteria group	A0A3D4Y6E0	EMBL-CDS:HCU03926.1	IPR000322|IPR000515|IPR000577|IPR000933|IPR001764|IPR001789|IPR002772|IPR003476|IPR003594|IPR003660|IPR006000|IPR006059|IPR009015|IPR009057|IPR010559|IPR011006|IPR011013|IPR013529|IPR013738|IPR013739|IPR013780|IPR013783|IPR015888|IPR017853|IPR018060|IPR018484|IPR018485|IPR020449|IPR025887|IPR026891|IPR029062|IPR031919|IPR035906|IPR036881|IPR036890|IPR036962|IPR043129	PF00072|PF00370|PF00528|PF00933|PF01055|PF01120|PF01547|PF01915|PF02449|PF02518|PF02782|PF02952|PF06580|PF08532|PF08533|PF12833|PF13802|PF14310|PF16757	1	1	Eubacteriales	Roseburia sp.	None	PF16161	Bacillota	TRUE	A0A3D4Y6E0	1	204	A0A3D4Y6E0		Roseburia sp.	Bacteria	2049040
A0A3A6G2G6	AF-A0A3A6G2G6-F1|AF-A0A414S918-F1|AF-A7AZW0-F1	Clostridia	427	557	DUF4867 family protein	None	Lachnospiraceae	DXD70_15115|DW270_14810|RUMGNA_00834	unclassified Lachnospiraceae|Mediterraneibacter	None	IPR032358	Terrabacteria group	A0A3A6G2G6|A0A414S918|A7AZW0	EMBL-CDS:RJW17770.1|REFSEQ:WP_004841196.1|GI:490979433|EMBL-CDS:RHG14968.1|GI:153796366|EMBL-CDS:EDN78786.1	IPR000037|IPR000150|IPR000515|IPR000577|IPR001127|IPR001360|IPR001362|IPR001764|IPR001900|IPR001996|IPR002772|IPR003029|IPR003190|IPR003313|IPR003343|IPR003352|IPR003476|IPR003700|IPR003721|IPR003961|IPR004476|IPR004692|IPR006000|IPR006232|IPR006379|IPR006439|IPR007210|IPR007737|IPR008927|IPR008928|IPR008964|IPR009010|IPR009015|IPR009057|IPR010973|IPR011055|IPR011129|IPR011608|IPR011805|IPR012340…	PF00041|PF00232|PF00251|PF00358|PF00367|PF00370|PF00528|PF00575|PF00773|PF00874|PF00933|PF01668|PF01915|PF02261|PF02311|PF02368|PF02378|PF02449|PF02548|PF02569|PF02782|PF02952|PF03807|PF03840|PF04069|PF05043|PF08206|PF08244|PF08282|PF08532|PF10728|PF12833|PF13419|PF14310|PF14498|PF16079|PF17876|PF18998|PF19537	1	3	Eubacteriales	Lachnospiraceae bacterium TM07-2AC.|Ruminococcus gnavus.|Ruminococcus gnavus (strain ATCC 29149 / VPI C7-9)	None	PF16161	Bacillota	true|true|true	A0A3A6G2G6|A0A414S918|A7AZW0	1	204	A0A3A6G2G6		Lachnospiraceae bacterium TM07-2AC|[Ruminococcus] gnavus|[Ruminococcus] gnavus ATCC 29149	Bacteria	2302966|33038|411470
A0A396PUI7	AF-A0A396PUI7-F1	unclassified Bacillota	427	557	DUF4867 family protein	None	NA	DXB97_03310	NA	None	IPR032358	Terrabacteria group	A0A396PUI7	EMBL-CDS:RHV07675.1	IPR000175|IPR000277|IPR000577|IPR000792|IPR000825|IPR001463|IPR001789|IPR001926|IPR002903|IPR003313|IPR003439|IPR003593|IPR005856|IPR005859|IPR006000|IPR006235|IPR006638|IPR007197|IPR009015|IPR009057|IPR010619|IPR010722|IPR011006|IPR012837|IPR013785|IPR014710|IPR015421|IPR015422|IPR015424|IPR015854|IPR015888|IPR016032|IPR018060|IPR018484|IPR018485|IPR023397|IPR024021|IPR024528|IPR027417|IPR029063…	PF00005|PF00072|PF00196|PF00209|PF00291|PF00370|PF01053|PF01235|PF01458|PF01795|PF02311|PF02782|PF02952|PF04055|PF06738|PF12821|PF12833|PF13353|PF16927	1	1	NA	Firmicutes bacterium OM07-11.	None	PF16161	Bacillota	TRUE	A0A396PUI7	1	204	A0A396PUI7		Firmicutes bacterium OM07-11	Bacteria	2292900
A0A395VDM3	AF-A0A395VDM3-F1	Clostridia	427	557	DUF4867 family protein	None	Lachnospiraceae	DWX93_03910	Roseburia	None	IPR032358	Terrabacteria group	A0A395VDM3	GI:763145206|EMBL-CDS:RGS42474.1|REFSEQ:WP_044024874.1	IPR000322|IPR000515|IPR000577|IPR000801|IPR000933|IPR001764|IPR001789|IPR002037|IPR002772|IPR003476|IPR003594|IPR003660|IPR006000|IPR006059|IPR008928|IPR009015|IPR009057|IPR009342|IPR010383|IPR010559|IPR011006|IPR011013|IPR012341|IPR013529|IPR013738|IPR013739|IPR013780|IPR013783|IPR014756|IPR015888|IPR017853|IPR018060|IPR018484|IPR018485|IPR020449|IPR025887|IPR026891|IPR029018|IPR029058|IPR029062…	PF00072|PF00370|PF00528|PF00756|PF00933|PF01055|PF01120|PF01270|PF01547|PF01915|PF02449|PF02518|PF02782|PF02952|PF06165|PF06580|PF08532|PF08533|PF12833|PF13802|PF14310|PF15979|PF17167|PF17829|PF17853	1	1	Eubacteriales	Roseburia hominis.	None	PF16161	Bacillota	TRUE	A0A395VDM3	1	204	A0A395VDM3		Roseburia hominis	Bacteria	301301
A0A374IQF6	AF-A0A374IQF6-F1|AF-A0A374JTU8-F1	Clostridia	427	557	DUF4867 family protein	None	Oscillospiraceae	DXC84_01575|DXC06_08420	Ruminococcus	None	IPR032358	Terrabacteria group	A0A374IQF6|A0A374JTU8	EMBL-CDS:RGI21972.1|EMBL-CDS:RGI34711.1	IPR000277|IPR000577|IPR000731|IPR000944|IPR001789|IPR001867|IPR001926|IPR002547|IPR003313|IPR003594|IPR003661|IPR003824|IPR004495|IPR004839|IPR004869|IPR005467|IPR005856|IPR005859|IPR006000|IPR006235|IPR007492|IPR009015|IPR009057|IPR009080|IPR011006|IPR012340|IPR012547|IPR013155|IPR014710|IPR014729|IPR014758|IPR015413|IPR015421|IPR015422|IPR015424|IPR015888|IPR016032|IPR018060|IPR018484|IPR018485…	PF00072|PF00155|PF00291|PF00370|PF00486|PF00512|PF01053|PF01588|PF02082|PF02311|PF02518|PF02673|PF02782|PF02952|PF03176|PF04397|PF08011|PF08264|PF09334|PF09820|PF12833|PF14501	1	2	Eubacteriales	Ruminococcus sp. TF08-4.|Ruminococcus sp. OM07-7.	None	PF16161	Bacillota	true|true	A0A374IQF6|A0A374JTU8	1	204	A0A374IQF6		Ruminococcus sp. TF08-4|Ruminococcus sp. OM07-7	Bacteria	2293238|2293234
A0A374C0B5	AF-A0A374C0B5-F1	unclassified Bacillota	427	557	DUF4867 family protein	None	NA	DW901_06875	NA	None	IPR032358	Terrabacteria group	A0A374C0B5	EMBL-CDS:RGH39974.1	IPR000175|IPR000277|IPR000577|IPR000792|IPR000825|IPR001463|IPR001789|IPR001926|IPR002903|IPR003313|IPR003439|IPR003593|IPR005856|IPR005859|IPR006000|IPR006235|IPR006638|IPR007197|IPR009015|IPR009057|IPR010619|IPR010722|IPR011006|IPR012837|IPR013785|IPR014710|IPR015421|IPR015422|IPR015424|IPR015854|IPR015888|IPR016032|IPR018060|IPR018484|IPR018485|IPR023397|IPR024021|IPR024528|IPR027417|IPR029063…	PF00005|PF00072|PF00196|PF00209|PF00291|PF00370|PF01053|PF01235|PF01458|PF01795|PF02311|PF02782|PF02952|PF04055|PF06738|PF12821|PF12833|PF13353|PF16927	1	1	NA	Firmicutes bacterium AM41-5BH.	None	PF16161	Bacillota	TRUE	A0A374C0B5	1	204	A0A374C0B5		Firmicutes bacterium AM41-5BH	Bacteria	2292894
A0A374A5M2	AF-A0A374A5M2-F1	Clostridia	427	557	DUF4867 family protein	None	Oscillospiraceae	DWV75_07130	Ruminococcus	None	IPR032358	Terrabacteria group	A0A374A5M2	EMBL-CDS:RGH17069.1	IPR000277|IPR000577|IPR000731|IPR000843|IPR000944|IPR001789|IPR001867|IPR001926|IPR002547|IPR003313|IPR003594|IPR003661|IPR003824|IPR004193|IPR004495|IPR004839|IPR004869|IPR005467|IPR005856|IPR005859|IPR006000|IPR006047|IPR006048|IPR006235|IPR006407|IPR009015|IPR009057|IPR009080|IPR010982|IPR011006|IPR011990|IPR012340|IPR013155|IPR013780|IPR013783|IPR014208|IPR014710|IPR014729|IPR014758|IPR015413…	PF00072|PF00128|PF00155|PF00291|PF00370|PF00486|PF00512|PF01053|PF01588|PF02082|PF02311|PF02518|PF02673|PF02782|PF02806|PF02922|PF02952|PF03176|PF08264|PF09334|PF09820|PF12116|PF12833|PF13377	1	1	Eubacteriales	Ruminococcus sp. AF12-5.	None	PF16161	Bacillota	TRUE	A0A374A5M2	1	204	A0A374A5M2		Ruminococcus sp. AF12-5	Bacteria	2293146
A0A373NKL7	AF-A0A373NKL7-F1|AF-A0A374LJ27-F1	Clostridia	427	557	DUF4867 family protein	None	Oscillospiraceae	DWZ26_07560|DXA86_06600	Ruminococcus	None	IPR032358	Terrabacteria group	A0A373NKL7|A0A374LJ27	EMBL-CDS:RGF74748.1|EMBL-CDS:RGI55987.1	IPR000277|IPR000577|IPR000731|IPR000944|IPR001789|IPR001867|IPR001926|IPR002547|IPR003313|IPR003594|IPR003661|IPR003824|IPR004495|IPR004839|IPR004869|IPR005467|IPR005856|IPR005859|IPR006000|IPR006235|IPR006741|IPR007492|IPR009015|IPR009057|IPR009080|IPR009229|IPR011006|IPR012340|IPR012547|IPR013155|IPR014710|IPR014729|IPR014758|IPR015413|IPR015421|IPR015422|IPR015424|IPR015888|IPR016032|IPR018060…	PF00072|PF00155|PF00291|PF00370|PF00486|PF00512|PF01053|PF01588|PF02082|PF02311|PF02518|PF02673|PF02782|PF02952|PF03176|PF04397|PF04647|PF08011|PF08264|PF09334|PF09820|PF12671|PF12833|PF14501|PF16316	1	2	Eubacteriales	Ruminococcus sp. AF31-14BH.|Ruminococcus sp. OF05-2BH.	None	PF16161	Bacillota	true|true	A0A373NKL7|A0A374LJ27	1	204	A0A373NKL7		Ruminococcus sp. AF31-14BH|Ruminococcus sp. OF05-2BH	Bacteria	2293173|2293230
A0A373N522	AF-A0A373N522-F1|AF-A0A374E8C1-F1	Clostridia	427	557	DUF4867 family protein	None	Oscillospiraceae	DWZ43_05545|DW815_05720	Ruminococcus	None	IPR032358	Terrabacteria group	A0A373N522|A0A374E8C1	EMBL-CDS:RGF69338.1|EMBL-CDS:RGH66705.1	IPR000277|IPR000577|IPR000731|IPR000944|IPR001789|IPR001867|IPR001926|IPR002547|IPR003313|IPR003594|IPR003661|IPR003824|IPR004495|IPR004839|IPR004869|IPR005467|IPR005856|IPR005859|IPR006000|IPR006235|IPR007492|IPR007712|IPR009015|IPR009057|IPR009080|IPR011006|IPR012340|IPR012547|IPR013155|IPR014710|IPR014729|IPR014758|IPR015413|IPR015421|IPR015422|IPR015424|IPR015888|IPR016032|IPR018060|IPR018484…	PF00072|PF00155|PF00291|PF00370|PF00486|PF00512|PF01053|PF01588|PF02082|PF02311|PF02518|PF02673|PF02782|PF02952|PF03176|PF04397|PF05016|PF08011|PF08264|PF09334|PF09820|PF12833|PF14501	1	2	Eubacteriales	Ruminococcus sp. AF32-2AC.|Ruminococcus sp. AM33-14.	None	PF16161	Bacillota	true|true	A0A373N522|A0A374E8C1	1	204	A0A373N522		Ruminococcus sp. AF32-2AC|Ruminococcus sp. AM33-14	Bacteria	2293175|2293205
A0A351R593	AF-A0A351R593-F1	Clostridia	427	557	DUF4867 domain-containing protein	None	Lachnospiraceae	DC452_09110	Roseburia	None	IPR032358	Terrabacteria group	A0A351R593	EMBL-CDS:HBA07214.1	IPR000422|IPR000801|IPR000926|IPR000941|IPR001000|IPR001537|IPR001783|IPR002037|IPR002125|IPR002180|IPR002734|IPR003305|IPR003343|IPR003660|IPR004089|IPR004095|IPR004396|IPR004794|IPR006073|IPR006710|IPR008928|IPR008964|IPR008979|IPR009057|IPR010502|IPR010559|IPR011549|IPR012341|IPR012675|IPR012676|IPR013029|IPR013096|IPR013320|IPR013830|IPR014710|IPR016193|IPR016299|IPR017853|IPR017938|IPR017945…	PF00015|PF00113|PF00331|PF00383|PF00588|PF00672|PF00677|PF00756|PF00885|PF00925|PF00926|PF01270|PF01872|PF01926|PF02018|PF02368|PF03952|PF04616|PF06071|PF06452|PF06580|PF07883|PF11578|PF12833|PF13407|PF13472|PF15979|PF17829|PF17851	1	1	Eubacteriales	Roseburia sp.	None	PF16161	Bacillota	TRUE	A0A351R593	1	204	A0A351R593		Roseburia sp.	Bacteria	2049040
A0A2T5IFY0	AF-A0A2T5IFY0-F1	Bacilli	1	1	Uncharacterized protein DUF4867	None	Carnobacteriaceae	C8U37_11646	Trichococcus	None	IPR032358	Terrabacteria group	A0A2T5IFY0	EMBL-CDS:PTQ82705.1	IPR000056|IPR000843|IPR001360|IPR001387|IPR001996|IPR002252|IPR002686|IPR003313|IPR003346|IPR003352|IPR003500|IPR004785|IPR009057|IPR010982|IPR011060|IPR013013|IPR013780|IPR013785|IPR017853|IPR018060|IPR020449|IPR025668|IPR028082|IPR031704|IPR031705|IPR036515|IPR036569|IPR036878|IPR037923|IPR038417|IPR041113|IPR046335|IPR047650	PF00232|PF00356|PF00367|PF00834|PF01381|PF01797|PF02065|PF02311|PF02371|PF02378|PF02502|PF12833|PF13377|PF13551|PF13701|PF16874|PF16875|PF18761		1	Lactobacillales	Trichococcus patagoniensis.	None	PF16161	Bacillota	TRUE	A0A2T5IFY0		204	A0A2T5IFY0	44	Trichococcus patagoniensis	Bacteria	382641
A0A2N5Q194	AF-A0A2N5Q194-F1|AF-A0A354PZB5-F1	Clostridia	427	557	DUF4867 domain-containing protein	None	Lachnospiraceae|Oscillospiraceae	DDY84_05615	Mediterraneibacter|Ruminococcus	None	IPR032358	Terrabacteria group	A0A2N5Q194|A0A354PZB5	EMBL-CDS:PLT87827.1|EMBL-CDS:RGM25475.1|EMBL-CDS:RGQ61255.1|EMBL-CDS:RGT42000.1|EMBL-CDS:RHD01849.1|EMBL-CDS:RHG79053.1|EMBL-CDS:RHM34147.1|EMBL-CDS:HBJ44066.1	IPR000037|IPR000150|IPR000182|IPR000515|IPR000577|IPR001127|IPR001155|IPR001360|IPR001362|IPR001647|IPR001764|IPR001900|IPR001996|IPR002772|IPR003029|IPR003313|IPR003343|IPR003352|IPR003476|IPR003961|IPR004341|IPR004476|IPR004692|IPR006000|IPR006232|IPR006379|IPR006439|IPR007210|IPR007492|IPR007737|IPR008928|IPR008964|IPR009015|IPR009057|IPR010973|IPR011055|IPR011129|IPR011608|IPR011663|IPR011805…	PF00041|PF00232|PF00251|PF00358|PF00367|PF00370|PF00440|PF00528|PF00575|PF00583|PF00724|PF00773|PF00874|PF00933|PF01668|PF01915|PF02311|PF02368|PF02378|PF02449|PF02782|PF02952|PF03123|PF03840|PF04069|PF04397|PF05043|PF07702|PF07992|PF08206|PF08244|PF08282|PF08532|PF12833|PF13419|PF14310|PF14498|PF17876|PF18676|PF18998	1	2	Eubacteriales	Ruminococcus gnavus.|Ruminococcus sp.	None	PF16161	Bacillota	true|true	A0A2N5Q194|A0A354PZB5	1	204	A0A2N5Q194		[Ruminococcus] gnavus|Ruminococcus sp.	Bacteria	33038|41978
A0A2N5PAD0	AF-A0A2N5PAD0-F1	Clostridia	427	557	DUF4867 domain-containing protein	None	Lachnospiraceae	CDL23_13815	Mediterraneibacter	None	IPR032358	Terrabacteria group	A0A2N5PAD0	EMBL-CDS:PLT72092.1	IPR000037|IPR000577|IPR001127|IPR001360|IPR001362|IPR001900|IPR001996|IPR003029|IPR003190|IPR003313|IPR003343|IPR003352|IPR003476|IPR003700|IPR003721|IPR003961|IPR004341|IPR004476|IPR004692|IPR006000|IPR006232|IPR006439|IPR008927|IPR008928|IPR008964|IPR009010|IPR009015|IPR009057|IPR011055|IPR011129|IPR011608|IPR011805|IPR012340|IPR012341|IPR013013|IPR013148|IPR013189|IPR013223|IPR013320|IPR013529…	PF00041|PF00232|PF00251|PF00358|PF00367|PF00370|PF00575|PF00773|PF00874|PF01668|PF02261|PF02311|PF02368|PF02378|PF02449|PF02548|PF02569|PF02782|PF02952|PF03123|PF03807|PF03840|PF08206|PF08244|PF08532|PF10728|PF12833|PF13419|PF14498|PF16079|PF17876|PF18998	1	1	Eubacteriales	Ruminococcus gnavus.	None	PF16161	Bacillota	TRUE	A0A2N5PAD0	1	204	A0A2N5PAD0		[Ruminococcus] gnavus	Bacteria	33038
A0A2N5P7I3	AF-A0A2N5P7I3-F1	Clostridia	427	557	DUF4867 domain-containing protein	None	Lachnospiraceae	CDL26_13475	Mediterraneibacter	None	IPR032358	Terrabacteria group	A0A2N5P7I3	EMBL-CDS:PLT71098.1	IPR000037|IPR000150|IPR000577|IPR001127|IPR001360|IPR001362|IPR001387|IPR001764|IPR001900|IPR001996|IPR002772|IPR003029|IPR003313|IPR003343|IPR003352|IPR003476|IPR003961|IPR004341|IPR004476|IPR004692|IPR006000|IPR006232|IPR006379|IPR006439|IPR007737|IPR008928|IPR008964|IPR009015|IPR009057|IPR010973|IPR010982|IPR011055|IPR011129|IPR011608|IPR011805|IPR012340|IPR012341|IPR013013|IPR013148|IPR013189…	PF00041|PF00232|PF00251|PF00358|PF00367|PF00370|PF00575|PF00773|PF00874|PF00933|PF01381|PF01668|PF01915|PF02311|PF02368|PF02378|PF02449|PF02782|PF02952|PF03123|PF03840|PF05043|PF07554|PF08206|PF08244|PF08282|PF08532|PF12676|PF12833|PF13419|PF14310|PF14498|PF17876|PF18998	1	1	Eubacteriales	Ruminococcus gnavus.	None	PF16161	Bacillota	TRUE	A0A2N5P7I3	1	204	A0A2N5P7I3		[Ruminococcus] gnavus	Bacteria	33038
A0A2N5NRF7	AF-A0A2N5NRF7-F1	Clostridia	427	557	DUF4867 domain-containing protein	None	Lachnospiraceae	CDL27_08640	Mediterraneibacter	None	IPR032358	Terrabacteria group	A0A2N5NRF7	GI:1121982382|EMBL-CDS:PLT59594.1|REFSEQ:WP_073962554.1	IPR000577|IPR001362|IPR003190|IPR003313|IPR003700|IPR003721|IPR006000|IPR006232|IPR008927|IPR009010|IPR009015|IPR009057|IPR013148|IPR013189|IPR013320|IPR014710|IPR014729|IPR015813|IPR015888|IPR018060|IPR018484|IPR018485|IPR018931|IPR023296|IPR028939|IPR032111|IPR036291|IPR037108|IPR037923|IPR040442|IPR042176|IPR043129	PF00251|PF00370|PF02261|PF02311|PF02548|PF02569|PF02782|PF02952|PF03807|PF08244|PF10728|PF12833|PF16079	1	1	Eubacteriales	Ruminococcus gnavus.	None	PF16161	Bacillota	TRUE	A0A2N5NRF7	1	204	A0A2N5NRF7		[Ruminococcus] gnavus	Bacteria	33038
A0A2N5NEM0	AF-A0A2N5NEM0-F1	Clostridia	427	557	DUF4867 domain-containing protein	None	Lachnospiraceae	CDL18_14255	Mediterraneibacter	None	IPR032358	Terrabacteria group	A0A2N5NEM0	EMBL-CDS:PLT52641.1	IPR000577|IPR003313|IPR003439|IPR003593|IPR003838|IPR006000|IPR007374|IPR008407|IPR009015|IPR009057|IPR009326|IPR011606|IPR014710|IPR015888|IPR015947|IPR017911|IPR018060|IPR018484|IPR018485|IPR027417|IPR029002|IPR032111|IPR037923|IPR038766|IPR043129	PF00005|PF00370|PF00882|PF02311|PF02687|PF02782|PF02952|PF03591|PF04266|PF05437|PF12833|PF16079	1	1	Eubacteriales	Ruminococcus gnavus.	None	PF16161	Bacillota	TRUE	A0A2N5NEM0	1	204	A0A2N5NEM0		[Ruminococcus] gnavus	Bacteria	33038
A0A1Y6JUE8	AF-A0A1Y6JUE8-F1	Bacilli	2	2	DUF4867 family protein	None	Lactobacillaceae	LZ3411_0425	Levilactobacillus	None	IPR032358	Terrabacteria group	A0A1Y6JUE8	EMBL-CDS:SMS13475.1	IPR000073|IPR000620|IPR000847|IPR000871|IPR000914|IPR001584|IPR002252|IPR002410|IPR002830|IPR003382|IPR003691|IPR003787|IPR004507|IPR005119|IPR005945|IPR011004|IPR011701|IPR012337|IPR012338|IPR013022|IPR013780|IPR013785|IPR017853|IPR020471|IPR020846|IPR023210|IPR023635|IPR024688|IPR025246|IPR027396|IPR029058|IPR030678|IPR031704|IPR031705|IPR036237|IPR036259|IPR036388|IPR036390|IPR036397|IPR036551…	PF00126|PF00132|PF00248|PF00496|PF00561|PF00892|PF01261|PF01327|PF01977|PF02065|PF02441|PF02537|PF02635|PF03466|PF07690|PF12464|PF13354|PF13936|PF16874|PF16875	34	1	Lactobacillales	Levilactobacillus zymae.	None	PF16161	Bacillota	TRUE	A0A1Y6JUE8	34	204	A0A1Y6JUE8		Levilactobacillus zymae	Bacteria	267363
A0A1Y4NK88	AF-A0A1Y4NK88-F1	Clostridia	427	557	DUF4867 domain-containing protein	None	Lachnospiraceae	B5F07_21505	Lachnoclostridium	None	IPR032358	Terrabacteria group	A0A1Y4NK88	GI:1198699097|EMBL-CDS:OUP79842.1	IPR000515|IPR000524|IPR000577|IPR002528|IPR003313|IPR006000|IPR006059|IPR009015|IPR009057|IPR011663|IPR012770|IPR014710|IPR015888|IPR018060|IPR018484|IPR018485|IPR020449|IPR022627|IPR028978|IPR035906|IPR036388|IPR036390|IPR037923|IPR043129	PF00370|PF00392|PF00528|PF01391|PF01547|PF01554|PF02311|PF02782|PF02952|PF07702|PF12010|PF12833	1	1	Eubacteriales	Lachnoclostridium sp. An169.	None	PF16161	Bacillota	TRUE	A0A1Y4NK88	1	204	A0A1Y4NK88		Lachnoclostridium sp. An169	Bacteria	1965569
A0A1Y4HZD8	AF-A0A1Y4HZD8-F1	Clostridia	427	557	DUF4867 domain-containing protein	None	Oscillospiraceae	B5F35_10220	Anaeromassilibacillus	None	IPR032358	Terrabacteria group	A0A1Y4HZD8	GI:1198628584|EMBL-CDS:OUP11629.1	IPR000056|IPR000577|IPR000705|IPR000843|IPR001525|IPR001937|IPR002082|IPR002781|IPR002801|IPR005754|IPR005849|IPR005850|IPR005886|IPR006000|IPR006130|IPR006131|IPR006132|IPR006204|IPR006206|IPR009015|IPR009288|IPR010208|IPR010982|IPR011060|IPR013024|IPR013785|IPR014721|IPR015888|IPR016040|IPR017896|IPR017939|IPR018484|IPR018485|IPR019539|IPR020542|IPR020545|IPR020568|IPR022025|IPR023365|IPR025997…	PF00145|PF00185|PF00288|PF00356|PF00370|PF00834|PF01087|PF01925|PF01948|PF02729|PF02744|PF02748|PF02782|PF02952|PF04203|PF06094|PF10509|PF12224|PF12838|PF13407|PF16363|PF17989	1	1	Eubacteriales	Anaeromassilibacillus sp. An200.	None	PF16161	Bacillota	TRUE	A0A1Y4HZD8	1	204	A0A1Y4HZD8		Anaeromassilibacillus sp. An200	Bacteria	1965587
A0A1Q9J0J0	AF-A0A1Q9J0J0-F1	Clostridia	427	557	DUF4867 domain-containing protein	None	Lachnospiraceae	BIV16_14640	Roseburia	None	IPR032358	Terrabacteria group	A0A1Q9J0J0	GI:1129758563|EMBL-CDS:OLR38336.1|REFSEQ:WP_075681675.1	IPR000160|IPR000515|IPR000700|IPR000843|IPR001633|IPR002869|IPR002880|IPR003313|IPR003439|IPR003593|IPR006059|IPR006554|IPR006555|IPR009014|IPR009057|IPR010614|IPR010982|IPR011606|IPR011766|IPR011895|IPR013655|IPR014013|IPR014710|IPR017896|IPR018060|IPR019456|IPR019752|IPR020449|IPR027417|IPR028082|IPR029061|IPR029787|IPR032781|IPR033412|IPR035895|IPR035906|IPR035919|IPR035965|IPR037923|IPR043128…	PF00005|PF00356|PF00528|PF00563|PF00990|PF01558|PF01855|PF02311|PF02775|PF03591|PF06733|PF08447|PF10371|PF12833|PF12838|PF12848|PF13307|PF13377|PF13416|PF17147	1	1	Eubacteriales	Roseburia sp. 831b.	None	PF16161	Bacillota	TRUE	A0A1Q9J0J0	1	204	A0A1Q9J0J0		Roseburia sp. 831b	Bacteria	1261635
A0A1M6M5X5	AF-A0A1M6M5X5-F1	Clostridia	427	557	DUF4867 domain-containing protein	None	Lachnospiraceae	SAMN02745243_01365	Hespellia	None	IPR032358	Terrabacteria group	A0A1M6M5X5	GI:1120240319|EMBL-CDS:SHJ78822.1|REFSEQ:WP_073107352.1	IPR000577|IPR001647|IPR001789|IPR001851|IPR002933|IPR003313|IPR003373|IPR003439|IPR003593|IPR003594|IPR003660|IPR003661|IPR004193|IPR004358|IPR005467|IPR006000|IPR006047|IPR006048|IPR006059|IPR006407|IPR007167|IPR007492|IPR008988|IPR009015|IPR009057|IPR010161|IPR010559|IPR011006|IPR011640|IPR011642|IPR013094|IPR013780|IPR013783|IPR014710|IPR014756|IPR015888|IPR017853|IPR018060|IPR018484|IPR018485…	PF00005|PF00072|PF00128|PF00370|PF00512|PF00672|PF01546|PF02311|PF02421|PF02518|PF02653|PF02782|PF02806|PF02922|PF02952|PF04023|PF04397|PF06580|PF07664|PF07670|PF07859|PF12833|PF13407|PF13416|PF17910	1	1	Eubacteriales	Hespellia stercorisuis DSM 15480.	None	PF16161	Bacillota	TRUE	A0A1M6M5X5	1	204	A0A1M6M5X5		Hespellia stercorisuis DSM 15480	Bacteria	1121950
A0A1C6HQR9	AF-A0A1C6HQR9-F1	Clostridia	427	557	DUF4867 domain-containing protein	None	Oscillospiraceae	SAMEA3545352_05162	Ruminococcus	None	IPR032358	Terrabacteria group	A0A1C6HQR9	EMBL-CDS:SCJ59758.1	IPR000577|IPR001362|IPR003190|IPR003313|IPR003476|IPR003700|IPR003721|IPR006000|IPR006232|IPR008927|IPR009010|IPR009015|IPR009057|IPR013148|IPR013189|IPR013320|IPR013529|IPR013738|IPR013780|IPR014710|IPR014729|IPR015813|IPR015888|IPR017853|IPR018060|IPR018484|IPR018485|IPR018931|IPR023296|IPR028939|IPR029062|IPR032111|IPR036291|IPR037108|IPR037923|IPR040442|IPR042176|IPR043129	PF00251|PF00370|PF02261|PF02311|PF02449|PF02548|PF02569|PF02782|PF02952|PF03807|PF08244|PF08532|PF10728|PF12833|PF16079	1	1	Eubacteriales	uncultured Ruminococcus sp.	None	PF16161	Bacillota	TRUE	A0A1C6HQR9	1	204	A0A1C6HQR9		uncultured Ruminococcus sp.	Bacteria	165186
A0A1C5T5F6	AF-A0A1C5T5F6-F1	Clostridia	427	557	DUF4867 domain-containing protein	None	Clostridiaceae	SAMEA3545337_02394	Clostridium	None	IPR032358	Terrabacteria group	A0A1C5T5F6	EMBL-CDS:SCH81203.1	IPR000175|IPR000277|IPR000577|IPR000792|IPR000825|IPR001463|IPR001789|IPR001926|IPR003313|IPR003439|IPR003593|IPR005856|IPR005859|IPR006000|IPR006235|IPR006638|IPR007197|IPR009015|IPR009057|IPR010619|IPR010722|IPR011006|IPR013785|IPR014710|IPR015421|IPR015422|IPR015424|IPR015854|IPR015888|IPR016032|IPR018060|IPR018484|IPR018485|IPR024021|IPR024528|IPR027417|IPR031621|IPR034422|IPR036052|IPR036388…	PF00005|PF00072|PF00196|PF00209|PF00291|PF00370|PF01053|PF01235|PF01458|PF02311|PF02782|PF02952|PF04055|PF06738|PF12821|PF12833|PF16927	1	1	Eubacteriales	uncultured Clostridium sp.	None	PF16161	Bacillota	TRUE	A0A1C5T5F6	1	204	A0A1C5T5F6		uncultured Clostridium sp.	Bacteria	59620
A0A175A566	AF-A0A175A566-F1	Clostridia	427	557	DUF4867 family protein	None	Lachnospiraceae	ERS852502_02518	Mediterraneibacter	None	IPR032358	Terrabacteria group	A0A175A566	GI:941776762|EMBL-CDS:CUQ91938.1|REFSEQ:WP_055173227.1	IPR000277|IPR000577|IPR000731|IPR000944|IPR001387|IPR001584|IPR001789|IPR001867|IPR002547|IPR003313|IPR003594|IPR003661|IPR003824|IPR004495|IPR004839|IPR004869|IPR005467|IPR006000|IPR007492|IPR009015|IPR009057|IPR009080|IPR010982|IPR011006|IPR011990|IPR012337|IPR012340|IPR013155|IPR014710|IPR014729|IPR014758|IPR015413|IPR015421|IPR015422|IPR015424|IPR015888|IPR016032|IPR018060|IPR018484|IPR018485…	PF00072|PF00155|PF00370|PF00486|PF00512|PF00665|PF01053|PF01381|PF01588|PF02082|PF02311|PF02518|PF02673|PF02782|PF02952|PF03176|PF04397|PF08264|PF09334|PF12833|PF13333|PF14501	1	1	Eubacteriales	[Ruminococcus] torques.	None	PF16161	Bacillota	TRUE	A0A175A566	1	204	A0A175A566		[Ruminococcus] torques	Bacteria	33039
A0A0M6WCB2	AF-A0A0M6WCB2-F1|AF-A0A374HUY5-F1|AF-A0A3B9D3A2-F1|AF-R5UHE7-F1	Clostridia	427	557	DUF4867 domain-containing protein|DUF4867 family protein	None	Lachnospiraceae	DXD06_12810|DCO76_00275|BN518_01272	Roseburia	None	IPR032358	Terrabacteria group	A0A0M6WCB2|A0A374HUY5|A0A3B9D3A2|R5UHE7	GI:547314413|EMBL-CDS:CRL32840.1|EMBL-CDS:CUN06986.1|REFSEQ:WP_022046027.1|EMBL-CDS:RGI11330.1|EMBL-CDS:HAD65622.1|EMBL-CDS:CCZ77683.1	IPR000422|IPR000801|IPR000926|IPR000941|IPR001000|IPR001537|IPR001764|IPR001783|IPR002037|IPR002125|IPR002180|IPR002734|IPR002772|IPR003305|IPR003343|IPR003660|IPR004089|IPR004095|IPR004396|IPR004794|IPR006073|IPR006710|IPR008928|IPR008964|IPR008979|IPR009057|IPR010502|IPR010559|IPR011549|IPR012341|IPR012675|IPR012676|IPR013029|IPR013096|IPR013320|IPR013783|IPR013830|IPR014710|IPR016193|IPR016299…	PF00015|PF00113|PF00331|PF00383|PF00588|PF00672|PF00677|PF00756|PF00885|PF00925|PF00926|PF00933|PF01270|PF01872|PF01915|PF01926|PF02018|PF02368|PF03952|PF04616|PF06071|PF06452|PF06580|PF07883|PF11578|PF12833|PF13407|PF13472|PF14310|PF15979|PF17829|PF17851	1	4	Eubacteriales	Roseburia faecis.|Roseburia sp. TF10-5.|Roseburia sp.|Roseburia sp. CAG:18.	None	PF16161	Bacillota	true|true|true|true	A0A0M6WCB2|A0A374HUY5|A0A3B9D3A2|R5UHE7	1	204	A0A0M6WCB2		Roseburia faecis|Roseburia sp. TF10-5|Roseburia sp.|Roseburia sp. CAG:18	Bacteria	301302|2293144|2049040|1262941
R7N6V9	AF-R7N6V9-F1	environmental samples	427	557	DUF4867 domain-containing protein	None	NA	BN816_02481	NA	None	IPR032358	Terrabacteria group	R7N6V9	EMBL-CDS:CDF07792.1	IPR000515|IPR000524|IPR000577|IPR000843|IPR001387|IPR001789|IPR001872|IPR002509|IPR002528|IPR002942|IPR003439|IPR003593|IPR003594|IPR003660|IPR004776|IPR005467|IPR006000|IPR006102|IPR006103|IPR006104|IPR008979|IPR009015|IPR009057|IPR010559|IPR010982|IPR011006|IPR011330|IPR012677|IPR015888|IPR017853|IPR018060|IPR018449|IPR018484|IPR018485|IPR020449|IPR025997|IPR027417|IPR028082|IPR035906|IPR036156…	PF00005|PF00072|PF00356|PF00370|PF00392|PF00528|PF00672|PF00703|PF01252|PF01522|PF01554|PF02518|PF02782|PF02836|PF02837|PF02952|PF03547|PF06580|PF09383|PF12833|PF13407|PF17774|PF17853|PF20076	1	1	NA	Firmicutes bacterium CAG:95.	None	PF16161	Bacillota	TRUE	R7N6V9	1	205	R7N6V9		Firmicutes bacterium CAG:95	Bacteria	1262988
R7DCR0	AF-R7DCR0-F1	Clostridia	427	557	DUF4867 domain-containing protein	None	Oscillospiraceae	BN639_00146	Ruminococcus	None	IPR032358	Terrabacteria group	R7DCR0	EMBL-CDS:CDD88016.1	IPR003313|IPR009057|IPR014710|IPR018060|IPR020449|IPR037923	PF02311|PF12833	1	1	Eubacteriales	Ruminococcus obeum CAG:39.	None	PF16161	Bacillota	TRUE	R7DCR0	1	205	R7DCR0		Ruminococcus obeum CAG:39	Bacteria	1263107
R6RXR7	AF-R6RXR7-F1	environmental samples	427	557	DUF4867 domain-containing protein	None	NA	BN652_01963	NA	None	IPR032358	Terrabacteria group	R6RXR7	EMBL-CDS:CDC47836.1	IPR000032|IPR000121|IPR000515|IPR000577|IPR000831|IPR000914|IPR001127|IPR001638|IPR001996|IPR003352|IPR003439|IPR003593|IPR003796|IPR004341|IPR005144|IPR005627|IPR005911|IPR006000|IPR006318|IPR006638|IPR007197|IPR008279|IPR008731|IPR009015|IPR010921|IPR010974|IPR011055|IPR011204|IPR011608|IPR013013|IPR013368|IPR014975|IPR015813|IPR015888|IPR018484|IPR018485|IPR023404|IPR024692|IPR025374|IPR027417…	PF00005|PF00358|PF00367|PF00370|PF00381|PF00391|PF00496|PF00497|PF00528|PF00874|PF01371|PF02378|PF02782|PF02896|PF02952|PF03123|PF03477|PF03932|PF04055|PF05524|PF08876|PF13310|PF14277|PF16199|PF19300	1	1	NA	Firmicutes bacterium CAG:424.	None	PF16161	Bacillota	TRUE	R6RXR7	1	205	R6RXR7		Firmicutes bacterium CAG:424	Bacteria	1263022
R6QKB8	AF-R6QKB8-F1	Clostridia	427	557	DUF4867 domain-containing protein	None	Clostridiaceae	BN618_02222	Clostridium	None	IPR032358	Terrabacteria group	R6QKB8	EMBL-CDS:CDC22407.1	IPR000160|IPR000577|IPR001387|IPR001547|IPR001633|IPR001927|IPR002035|IPR004588|IPR005754|IPR006000|IPR006059|IPR006710|IPR007163|IPR009015|IPR009057|IPR010982|IPR010985|IPR011005|IPR011051|IPR013096|IPR013320|IPR013321|IPR013783|IPR014710|IPR014825|IPR015888|IPR016024|IPR016425|IPR017853|IPR018060|IPR018484|IPR018485|IPR020449|IPR020846|IPR023296|IPR023365|IPR026466|IPR029787|IPR035919|IPR036259…	PF00150|PF00370|PF00563|PF00990|PF01381|PF02782|PF02952|PF04018|PF04203|PF04551|PF04616|PF07883|PF08713|PF12833|PF13347|PF13416|PF17802|PF17851	1	1	Eubacteriales	Clostridium nexile CAG:348.	None	PF16161	Bacillota	TRUE	R6QKB8	1	205	R6QKB8		Clostridium nexile CAG:348	Bacteria	1263069
R5WSI9	AF-R5WSI9-F1	Clostridia	427	557	DUF4867 domain-containing protein	None	Lachnospiraceae	BN568_01954	Blautia	None	IPR032358	Terrabacteria group	R5WSI9	EMBL-CDS:CDA05540.1	IPR000182|IPR000489|IPR000522|IPR000551|IPR000559|IPR000577|IPR001447|IPR002491|IPR002528|IPR003313|IPR003759|IPR006000|IPR006158|IPR009015|IPR009057|IPR009061|IPR010699|IPR011005|IPR011256|IPR014710|IPR015888|IPR016181|IPR018060|IPR018484|IPR018485|IPR019271|IPR025669|IPR025736|IPR027417|IPR036594|IPR036724|IPR037294|IPR037923|IPR038765|IPR041633|IPR042070|IPR043129|IPR043519|IPR045070|IPR047057	PF00370|PF00583|PF00797|PF00809|PF01032|PF01268|PF01497|PF01554|PF02310|PF02311|PF02607|PF02782|PF02952|PF06912|PF10050|PF12833|PF13411|PF13556|PF13614|PF18765	1	1	Eubacteriales	Blautia sp. CAG:257.	None	PF16161	Bacillota	TRUE	R5WSI9	1	205	R5WSI9		Blautia sp. CAG:257	Bacteria	1262756
R5GY98	AF-R5GY98-F1	environmental samples	427	557	DUF4867 domain-containing protein	None	NA	BN555_01908	NA	None	IPR032358	Terrabacteria group	R5GY98	EMBL-CDS:CCY22213.1	IPR000424|IPR000529|IPR000577|IPR001387|IPR001648|IPR001764|IPR002772|IPR002912|IPR003000|IPR003706|IPR004642|IPR004643|IPR005130|IPR005131|IPR006000|IPR009015|IPR009296|IPR010982|IPR011344|IPR012312|IPR012340|IPR012827|IPR013783|IPR014717|IPR015888|IPR017853|IPR018484|IPR018485|IPR020814|IPR025299|IPR026590|IPR026591|IPR026891|IPR028628|IPR029009|IPR029035|IPR035938|IPR035980|IPR036870|IPR036881…	PF00370|PF00436|PF00933|PF01084|PF01250|PF01814|PF01842|PF01915|PF02146|PF02554|PF02782|PF02952|PF03313|PF03315|PF06107|PF13560|PF13722|PF14310|PF18989	1	1	NA	Firmicutes bacterium CAG:24.	None	PF16161	Bacillota	TRUE	R5GY98	1	205	R5GY98		Firmicutes bacterium CAG:24	Bacteria	1263012
R5DGZ5	AF-R5DGZ5-F1	Clostridia	427	557	DUF4867 domain-containing protein	None	Lachnospiraceae	BN457_00271	Dorea	None	IPR032358	Terrabacteria group	R5DGZ5	EMBL-CDS:CCX75211.1	IPR000577|IPR001034|IPR001303|IPR002347|IPR003141|IPR003313|IPR004013|IPR006000|IPR006042|IPR006043|IPR009015|IPR009057|IPR013447|IPR013449|IPR014036|IPR014710|IPR015888|IPR016195|IPR018060|IPR018484|IPR018485|IPR036291|IPR036388|IPR036390|IPR036409|IPR037171|IPR037923|IPR043129	PF00370|PF00455|PF00596|PF00860|PF02311|PF02782|PF02811|PF02952|PF08220|PF12833|PF13561	1	1	Eubacteriales	Dorea sp. CAG:105.	None	PF16161	Bacillota	TRUE	R5DGZ5	1	205	R5DGZ5		Dorea sp. CAG:105	Bacteria	1262872
F7KVZ1	AF-F7KVZ1-F1	Clostridia	427	557	DUF4867 domain-containing protein	None	Lachnospiraceae	HMPREF0993_03133	unclassified Lachnospiraceae	None	IPR032358	Terrabacteria group	F7KVZ1	GI:336003642|GI:496543613|EMBL-CDS:EGN33724.1|REFSEQ:WP_009249751.1	IPR000524|IPR000577|IPR000887|IPR001107|IPR002139|IPR002611|IPR003313|IPR003439|IPR003593|IPR004681|IPR004682|IPR006000|IPR006042|IPR006043|IPR007387|IPR008920|IPR009015|IPR009057|IPR010656|IPR010985|IPR011032|IPR011611|IPR011711|IPR013149|IPR013154|IPR013321|IPR013785|IPR014710|IPR015888|IPR018060|IPR018389|IPR018484|IPR018485|IPR020449|IPR027417|IPR029056|IPR036013|IPR036291|IPR036388|IPR036390…	PF00005|PF00107|PF00294|PF00370|PF00392|PF00860|PF01081|PF01145|PF01695|PF02311|PF02782|PF02952|PF03480|PF04290|PF06808|PF07729|PF08240|PF12833|PF20047	1	1	Eubacteriales	Lachnospiraceae bacterium 5_1_57FAA.	None	PF16161	Bacillota	TRUE	F7KVZ1	1	205	F7KVZ1		Lachnospiraceae bacterium 5_1_57FAA	Bacteria	658085
F0YW02	AF-F0YW02-F1	Clostridia	427	557	DUF4867 family protein	None	Clostridiaceae	HMPREF0240_00073	Clostridium	None	IPR032358	Terrabacteria group	F0YW02	GI:496289435|GI:324032563|EMBL-CDS:EGB93840.1|REFSEQ:WP_009001473.1	IPR000577|IPR001150|IPR001460|IPR001789|IPR001867|IPR003313|IPR003439|IPR003593|IPR003594|IPR003741|IPR003838|IPR004184|IPR004358|IPR005467|IPR005650|IPR006000|IPR006439|IPR007197|IPR007214|IPR008756|IPR009015|IPR009057|IPR009501|IPR011006|IPR012338|IPR012839|IPR012914|IPR013785|IPR014710|IPR015888|IPR016032|IPR017896|IPR017911|IPR018060|IPR018484|IPR018485|IPR023198|IPR023214|IPR025736|IPR027022…	PF00005|PF00072|PF00370|PF00486|PF00905|PF01228|PF02311|PF02518|PF02589|PF02687|PF02782|PF02901|PF02952|PF03965|PF04055|PF04073|PF05569|PF07905|PF12833|PF13353|PF13419|PF13556	1	1	Eubacteriales	Clostridium sp. D5.	None	PF16161	Bacillota	TRUE	F0YW02	1	205	F0YW02		Clostridium sp. D5	Bacteria	556261
C0BXD7	AF-C0BXD7-F1	Clostridia	427	557	DUF4867 domain-containing protein	None	Lachnospiraceae	CLOHYLEM_04474	Lachnoclostridium	None	IPR032358	Terrabacteria group	C0BXD7	GI:493487036|GI:225162625|EMBL-CDS:EEG75244.1|REFSEQ:WP_006441806.1	IPR000352|IPR000577|IPR000620|IPR001387|IPR003141|IPR003313|IPR003439|IPR003593|IPR004013|IPR004373|IPR004556|IPR004588|IPR004805|IPR004839|IPR004843|IPR005139|IPR005861|IPR006000|IPR006054|IPR006179|IPR006308|IPR007848|IPR008334|IPR009015|IPR009057|IPR009577|IPR010982|IPR011005|IPR011527|IPR011611|IPR011698|IPR011708|IPR012337|IPR012340|IPR013221|IPR013520|IPR013564|IPR014710|IPR015421|IPR015422…	PF00005|PF00149|PF00155|PF00294|PF00370|PF00472|PF00664|PF00892|PF00929|PF01381|PF02311|PF02782|PF02811|PF02872|PF02952|PF03462|PF04551|PF05175|PF06695|PF07685|PF07733|PF08245|PF08353|PF09924|PF11490|PF12833|PF14480|PF14579|PF17657|PF17827	1	1	Eubacteriales	[Clostridium] hylemonae DSM 15053.	None	PF16161	Bacillota	TRUE	C0BXD7	1	205	C0BXD7		[Clostridium] hylemonae DSM 15053	Bacteria	553973
B0NG77	AF-B0NG77-F1	Clostridia	427	557	DUF4867 domain-containing protein	None	Lachnospiraceae	None	Lachnoclostridium	None	IPR032358	Terrabacteria group	B0NG77	GI:167662233|GI:490745146|EMBL-CDS:EDS06363.1|EMBL-CDS:QBF73349.1|REFSEQ:WP_004607454.1	IPR000524|IPR000577|IPR000887|IPR001107|IPR001584|IPR002139|IPR002611|IPR003313|IPR003439|IPR003593|IPR004681|IPR004682|IPR006000|IPR006042|IPR006043|IPR007387|IPR008920|IPR009015|IPR009057|IPR010656|IPR010985|IPR011032|IPR011611|IPR011711|IPR012337|IPR013149|IPR013154|IPR013321|IPR013785|IPR014710|IPR015888|IPR017894|IPR018060|IPR018389|IPR018484|IPR018485|IPR020449|IPR027417|IPR028350|IPR029056…	PF00005|PF00107|PF00294|PF00370|PF00392|PF00860|PF01081|PF01145|PF01695|PF02311|PF02782|PF02952|PF03480|PF04290|PF06808|PF07729|PF08240|PF12833|PF20047	1	1	Eubacteriales	Clostridium scindens (strain ATCC 35704 / DSM 5676 / VPI 13733 / 19)	None	PF16161	Bacillota	TRUE	B0NG77	1	205	B0NG77		[Clostridium] scindens ATCC 35704	Bacteria	411468
A8RTE4	AF-A8RTE4-F1	Clostridia	427	557	DUF4867 family protein	None	Lachnospiraceae	CLOBOL_03643	Enterocloster	None	IPR032358	Terrabacteria group	A8RTE4	GI:158438447|EMBL-CDS:EDP16206.1	IPR000160|IPR000524|IPR000577|IPR001034|IPR001633|IPR001763|IPR002733|IPR003018|IPR003313|IPR004099|IPR004183|IPR004680|IPR006000|IPR006043|IPR006679|IPR006680|IPR007197|IPR007685|IPR009015|IPR009057|IPR010181|IPR010343|IPR011059|IPR011663|IPR013785|IPR014710|IPR015888|IPR016156|IPR016431|IPR018060|IPR018484|IPR018485|IPR020449|IPR021062|IPR023473|IPR023753|IPR026912|IPR027485|IPR027596|IPR027623…	PF00370|PF00392|PF00563|PF00581|PF00860|PF00990|PF01391|PF01590|PF01871|PF01979|PF02311|PF02782|PF02852|PF02900|PF02952|PF03600|PF04055|PF04607|PF06081|PF07702|PF07992|PF09719|PF11728|PF12833|PF13353|PF13382	1	1	Eubacteriales	Enterocloster bolteae (strain ATCC BAA-613 / DSM 15670 / CCUG 46953 / JCM12243 / WAL 16351)	None	PF16161	Bacillota	TRUE	A8RTE4	1	205	A8RTE4		Enterocloster bolteae ATCC BAA-613	Bacteria	411902
A0A9E1EFN5	None	Clostridia	427	557	DUF4867 family protein	None	unclassified Eubacteriale	KHY93_06395	NA	None	IPR032358	Terrabacteria group	A0A9E1EFN5	EMBL-CDS:MBS5196768.1	IPR000223|IPR000559|IPR000577|IPR000831|IPR002528|IPR003313|IPR005754|IPR006000|IPR009015|IPR009057|IPR009835|IPR010921|IPR013368|IPR014710|IPR014975|IPR015888|IPR018060|IPR018484|IPR018485|IPR019271|IPR019533|IPR022464|IPR023365|IPR027417|IPR036286|IPR037923|IPR038116|IPR038174|IPR043129|IPR046022	PF00370|PF01268|PF01371|PF01554|PF02311|PF02782|PF02952|PF04203|PF08876|PF10050|PF10502|PF12833|PF12892|PF19407	1	1	Eubacteriales	Clostridiales bacterium.	None	PF16161	Bacillota	TRUE	A0A9E1EFN5	1	205	A0A9E1EFN5		Clostridiales bacterium	Bacteria	1898207
A0A9D2QU37	None	Clostridia	427	557	DUF4867 family protein	None	Lachnospiraceae	H9914_03600	Blautia	None	IPR032358	Terrabacteria group	A0A9D2QU37	EMBL-CDS:HJD28068.1	IPR000577|IPR000831|IPR001048|IPR001279|IPR001638|IPR003141|IPR003796|IPR003824|IPR003964|IPR004013|IPR005144|IPR005911|IPR006000|IPR006638|IPR007197|IPR008007|IPR008254|IPR009015|IPR010619|IPR010921|IPR013368|IPR015888|IPR016195|IPR016440|IPR018484|IPR018485|IPR023367|IPR023404|IPR024528|IPR025374|IPR029039|IPR032432|IPR036388|IPR036390|IPR036393|IPR036866|IPR038116|IPR039661|IPR043129	PF00370|PF00497|PF00696|PF00753|PF01371|PF02673|PF02782|PF02811|PF02952|PF03477|PF04055|PF05343|PF06738|PF12821|PF14277|PF16199	1	1	Eubacteriales	Candidatus Blautia avicola.	None	PF16161	Bacillota	TRUE	A0A9D2QU37	1	205	A0A9D2QU37		Candidatus Blautia avicola	Bacteria	2838483
A0A9D2PN80	None	Clostridia	427	557	DUF4867 family protein	None	Lachnospiraceae	H9753_07180	Blautia	None	IPR032358	Terrabacteria group	A0A9D2PN80	EMBL-CDS:HJC63383.1	IPR000515|IPR000577|IPR000705|IPR000831|IPR000914|IPR001387|IPR001638|IPR002104|IPR003141|IPR003313|IPR003439|IPR003593|IPR004013|IPR005911|IPR006000|IPR006042|IPR006043|IPR006204|IPR006206|IPR006638|IPR007197|IPR009015|IPR009057|IPR009061|IPR010921|IPR010982|IPR011010|IPR013368|IPR013762|IPR014710|IPR014721|IPR014975|IPR015888|IPR016195|IPR018060|IPR018484|IPR018485|IPR019539|IPR020449|IPR020568…	PF00005|PF00288|PF00370|PF00496|PF00497|PF00528|PF00589|PF00860|PF01371|PF01381|PF02311|PF02782|PF02811|PF02952|PF04055|PF08876|PF10509|PF12833|PF14277|PF16199|PF19300	1	1	Eubacteriales	Candidatus Blautia merdavium.	None	PF16161	Bacillota	TRUE	A0A9D2PN80	1	205	A0A9D2PN80		Candidatus Blautia merdavium	Bacteria	2838494
A0A9D2N616	None	Clostridia	427	557	DUF4867 family protein	None	Lachnospiraceae	H9935_06030	Blautia	None	IPR032358	Terrabacteria group	A0A9D2N616	EMBL-CDS:HJC10359.1	IPR000577|IPR000831|IPR001638|IPR003141|IPR003796|IPR004013|IPR005144|IPR005911|IPR006000|IPR006638|IPR007197|IPR008254|IPR009015|IPR010921|IPR013368|IPR015888|IPR016195|IPR018484|IPR018485|IPR023404|IPR025374|IPR029039|IPR032432|IPR036388|IPR036390|IPR036866|IPR038116|IPR039661|IPR043129	PF00370|PF00497|PF01371|PF02782|PF02811|PF02952|PF03477|PF04055|PF14277|PF16199	1	1	Eubacteriales	Candidatus Blautia merdigallinarum.	None	PF16161	Bacillota	TRUE	A0A9D2N616	1	205	A0A9D2N616		Candidatus Blautia merdigallinarum	Bacteria	2838495
A0A9D2LRA8	None	Clostridia	427	557	DUF4867 family protein	None	Lachnospiraceae	IAA06_03285	Blautia	None	IPR032358	Terrabacteria group	A0A9D2LRA8	EMBL-CDS:HJB27800.1	IPR000150|IPR000383|IPR000559|IPR000577|IPR001204|IPR001434|IPR002155|IPR003148|IPR003313|IPR003439|IPR003445|IPR003593|IPR003673|IPR005674|IPR006000|IPR006037|IPR006379|IPR008979|IPR009015|IPR009057|IPR010839|IPR012963|IPR013563|IPR013736|IPR014710|IPR015888|IPR016039|IPR017896|IPR018060|IPR018445|IPR018484|IPR018485|IPR019271|IPR020616|IPR020617|IPR023210|IPR023214|IPR023606|IPR026466|IPR027417…	PF00005|PF00108|PF00248|PF00370|PF01268|PF01345|PF01384|PF01865|PF02080|PF02129|PF02254|PF02311|PF02386|PF02515|PF02782|PF02803|PF02952|PF07287|PF08006|PF08282|PF08352|PF08530|PF10050|PF12833|PF13534	1	1	Eubacteriales	Candidatus Blautia faecavium.	None	PF16161	Bacillota	TRUE	A0A9D2LRA8	1	205	A0A9D2LRA8		Candidatus Blautia faecavium	Bacteria	2838487
A0A9D2FQM5	None	Clostridia	427	557	DUF4867 family protein	None	Lachnospiraceae	H9809_03170	Blautia	None	IPR032358	Terrabacteria group	A0A9D2FQM5	EMBL-CDS:HIZ64892.1	IPR000577|IPR000831|IPR001638|IPR003141|IPR004013|IPR006000|IPR009015|IPR010921|IPR013368|IPR015888|IPR016195|IPR018484|IPR018485|IPR038116|IPR043129	PF00370|PF00497|PF01371|PF02782|PF02811|PF02952	1	1	Eubacteriales	Candidatus Blautia pullicola.	None	PF16161	Bacillota	TRUE	A0A9D2FQM5	1	205	A0A9D2FQM5		Candidatus Blautia pullicola	Bacteria	2838498
A0A9D2DTY7	None	Clostridia	427	557	DUF4867 family protein	None	Lachnospiraceae	IAA21_10390	Blautia	None	IPR032358	Terrabacteria group	A0A9D2DTY7	EMBL-CDS:HIZ23187.1	IPR000150|IPR000577|IPR001948|IPR002139|IPR002838|IPR003313|IPR003445|IPR006000|IPR006379|IPR009015|IPR009057|IPR010235|IPR011051|IPR011611|IPR014710|IPR015888|IPR016031|IPR017259|IPR018060|IPR018484|IPR018485|IPR019271|IPR020449|IPR023214|IPR023358|IPR025420|IPR027417|IPR029056|IPR036412|IPR036983|IPR041633|IPR041682|IPR043129|IPR043519	PF00294|PF00370|PF01987|PF02127|PF02311|PF02386|PF02782|PF02952|PF08282|PF08780|PF10050|PF12650|PF12833|PF13173|PF13635|PF18765	1	1	Eubacteriales	Candidatus Blautia faecigallinarum.	None	PF16161	Bacillota	TRUE	A0A9D2DTY7	1	205	A0A9D2DTY7		Candidatus Blautia faecigallinarum	Bacteria	2838488
A0A9D1TF16	None	Clostridia	427	557	DUF4867 family protein	None	Lachnospiraceae	H9747_02740|H9738_00565|H9913_02270	Blautia	None	IPR032358	Terrabacteria group	A0A9D1TF16|A0A9D2AM08|A0A9D2R8P4	EMBL-CDS:HIV37907.1|EMBL-CDS:HIX36352.1|EMBL-CDS:HJD38831.1	IPR000212|IPR000577|IPR000831|IPR001048|IPR001279|IPR001638|IPR003141|IPR003796|IPR003824|IPR003964|IPR004013|IPR005144|IPR005751|IPR005911|IPR006000|IPR006638|IPR007197|IPR008007|IPR008254|IPR009015|IPR009061|IPR010280|IPR010619|IPR010921|IPR012340|IPR013368|IPR013986|IPR014016|IPR014017|IPR014975|IPR015888|IPR016195|IPR016440|IPR018461|IPR018484|IPR018485|IPR023367|IPR023404|IPR024528|IPR025374…	PF00370|PF00497|PF00580|PF00696|PF00753|PF01371|PF02673|PF02782|PF02811|PF02952|PF03477|PF03553|PF04055|PF05343|PF05958|PF06738|PF08876|PF12821|PF13361|PF14277|PF16199	1	3	Eubacteriales	Candidatus Blautia stercorigallinarum.|Candidatus Blautia pullistercoris.|Candidatus Blautia stercoripullorum.	None	PF16161	Bacillota	true|true|true	A0A9D1TF16|A0A9D2AM08|A0A9D2R8P4	1	205	A0A9D1TF16		Candidatus Blautia stercorigallinarum|Candidatus Blautia pullistercoris|Candidatus Blautia stercoripullorum	Bacteria	2838501|2838499|2838502
A0A9D1GJN4	None	Clostridia	427	557	DUF4867 family protein	None	Eubacteriales incertae se	IAB60_09635	Candidatus Caccovicinus	None	IPR032358	Terrabacteria group	A0A9D1GJN4	EMBL-CDS:HIT42333.1	IPR000131|IPR000194|IPR000454|IPR000568|IPR000577|IPR000711|IPR000793|IPR001469|IPR001585|IPR002146|IPR002379|IPR003313|IPR003593|IPR004100|IPR004731|IPR005294|IPR005474|IPR005475|IPR005478|IPR005722|IPR005864|IPR005953|IPR006000|IPR009014|IPR009015|IPR009057|IPR013785|IPR014710|IPR015888|IPR018060|IPR018484|IPR018485|IPR020449|IPR020546|IPR022999|IPR023366|IPR024034|IPR026015|IPR027417|IPR029061…	PF00006|PF00119|PF00137|PF00213|PF00231|PF00306|PF00370|PF00430|PF00456|PF00923|PF02311|PF02779|PF02780|PF02782|PF02823|PF02874|PF02952|PF12833	1	1	Eubacteriales	Candidatus Caccovicinus merdipullorum.	None	PF16161	Bacillota	TRUE	A0A9D1GJN4	1	205	A0A9D1GJN4		Candidatus Caccovicinus merdipullorum	Bacteria	2840724
A0A944FU46	None	Clostridia	427	557	DUF4867 family protein	None	Lachnospiraceae	KIG50_06380	unclassified Lachnospiraceae	None	IPR032358	Terrabacteria group	A0A944FU46	EMBL-CDS:MBS7303744.1	IPR000577|IPR000843|IPR001789|IPR001851|IPR002528|IPR003439|IPR003593|IPR003594|IPR003660|IPR004089|IPR004090|IPR004625|IPR006000|IPR009015|IPR009057|IPR010559|IPR010982|IPR011006|IPR013749|IPR015888|IPR018060|IPR018484|IPR018485|IPR020449|IPR024478|IPR025997|IPR027417|IPR028082|IPR029056|IPR036890|IPR041522|IPR043129|IPR045070|IPR046097|IPR047925	PF00005|PF00015|PF00072|PF00356|PF00370|PF00672|PF01554|PF02518|PF02653|PF02782|PF02952|PF06580|PF08543|PF12729|PF12833|PF13407|PF17853|PF19498	1	1	Eubacteriales	Lachnospiraceae bacterium.	None	PF16161	Bacillota	TRUE	A0A944FU46	1	205	A0A944FU46		Lachnospiraceae bacterium	Bacteria	1898203
A0A943WUH1	None	Clostridia	427	557	DUF4867 family protein	None	unclassified Eubacteriale	KH085_07865	NA	None	IPR032358	Terrabacteria group	A0A943WUH1	EMBL-CDS:MBS7191510.1	IPR000924|IPR001585|IPR002509|IPR002931|IPR004527|IPR004731|IPR006512|IPR008925|IPR009015|IPR009711|IPR010281|IPR011330|IPR013785|IPR014729|IPR015421|IPR015422|IPR015424|IPR015888|IPR020058|IPR020751|IPR022999|IPR024551|IPR025420|IPR027417|IPR033910|IPR033919|IPR038765|IPR041682|IPR045462	PF00749|PF00923|PF01522|PF01841|PF02952|PF05960|PF06826|PF06949|PF08481|PF12897|PF13173|PF13635|PF19269	1	1	Eubacteriales	Clostridiales bacterium.	None	PF16161	Bacillota	TRUE	A0A943WUH1	1	205	A0A943WUH1		Clostridiales bacterium	Bacteria	1898207
A0A943TZH3	None	Negativicutes	427	557	DUF4867 family protein	None	Veillonellaceae	KH220_05745	Megasphaera	None	IPR032358	Terrabacteria group	A0A943TZH3	EMBL-CDS:MBS6790128.1	IPR000086|IPR000577|IPR000843|IPR000870|IPR001342|IPR001509|IPR002822|IPR002912|IPR003439|IPR003593|IPR003663|IPR004113|IPR005106|IPR005828|IPR006000|IPR006091|IPR006094|IPR006204|IPR006879|IPR008254|IPR008310|IPR009015|IPR009075|IPR009100|IPR010982|IPR011330|IPR013750|IPR013786|IPR014721|IPR015376|IPR015797|IPR015888|IPR016164|IPR016166|IPR016167|IPR016169|IPR016171|IPR016204|IPR018484|IPR018485…	PF00005|PF00083|PF00288|PF00293|PF00356|PF00370|PF00441|PF00742|PF01370|PF01565|PF01842|PF01969|PF02770|PF02771|PF02782|PF02913|PF02952|PF03447|PF04794|PF08544|PF09297|PF12641|PF12848|PF13291|PF13407|PF16326	1	1	Veillonellales	Megasphaera sp.	None	PF16161	Bacillota	TRUE	A0A943TZH3	1	205	A0A943TZH3		Megasphaera sp.	Bacteria	2023260
A0A943NWC3	None	Clostridia	427	557	DUF4867 family protein	None	unclassified Eubacteriale	KH452_06530	NA	None	IPR032358	Terrabacteria group	A0A943NWC3	EMBL-CDS:MBS6396792.1	IPR000577|IPR000843|IPR001173|IPR001387|IPR001653|IPR001789|IPR003439|IPR003593|IPR003594|IPR003660|IPR004821|IPR005467|IPR006000|IPR006409|IPR007492|IPR009015|IPR009057|IPR010559|IPR010982|IPR011006|IPR011527|IPR012349|IPR014729|IPR015888|IPR018060|IPR018484|IPR018485|IPR020449|IPR024747|IPR025420|IPR025997|IPR027417|IPR028082|IPR029044|IPR036640|IPR036890|IPR038731|IPR039421|IPR041682|IPR043129…	PF00005|PF00072|PF00356|PF00370|PF00535|PF00664|PF00672|PF01467|PF01678|PF02518|PF02782|PF02952|PF04397|PF06580|PF12833|PF12900|PF13173|PF13231|PF13407|PF13635|PF19484	1	1	Eubacteriales	Clostridiales bacterium.	None	PF16161	Bacillota	TRUE	A0A943NWC3	1	205	A0A943NWC3		Clostridiales bacterium	Bacteria	1898207
A0A943M9J1	None	Negativicutes	427	557	DUF4867 family protein	None	Veillonellaceae	KH840_03695	Megasphaera	None	IPR032358	Terrabacteria group	A0A943M9J1	EMBL-CDS:MBS6103665.1	IPR000086|IPR000577|IPR000843|IPR000870|IPR001342|IPR001387|IPR001509|IPR001697|IPR002822|IPR002912|IPR003439|IPR003593|IPR003663|IPR004095|IPR004113|IPR004396|IPR004839|IPR005106|IPR005828|IPR006000|IPR006073|IPR006091|IPR006094|IPR006204|IPR006879|IPR008254|IPR008310|IPR009015|IPR009075|IPR009100|IPR010982|IPR011037|IPR011330|IPR012675|IPR012676|IPR013029|IPR013750|IPR013786|IPR014721|IPR015376…	PF00005|PF00083|PF00155|PF00224|PF00288|PF00293|PF00356|PF00370|PF00441|PF00742|PF01370|PF01381|PF01565|PF01842|PF01926|PF01969|PF02770|PF02771|PF02782|PF02913|PF02952|PF03447|PF04794|PF06071|PF08544|PF09297|PF12641|PF12848|PF13291|PF13407|PF16326	1	1	Veillonellales	Megasphaera sp.	None	PF16161	Bacillota	TRUE	A0A943M9J1	1	205	A0A943M9J1		Megasphaera sp.	Bacteria	2023260
A0A8J6U193	None	Clostridia	427	557	DUF4867 family protein	None	Oscillospiraceae	H8702_13020	Massiliimalia	None	IPR032358	Terrabacteria group	A0A8J6U193	EMBL-CDS:MBC8612012.1	IPR000581|IPR000887|IPR001173|IPR001757|IPR002509|IPR003010|IPR003694|IPR005182|IPR005225|IPR005474|IPR005475|IPR006073|IPR008250|IPR008983|IPR009014|IPR011032|IPR011330|IPR011611|IPR011990|IPR012808|IPR013149|IPR013154|IPR013785|IPR014445|IPR014729|IPR015996|IPR019587|IPR020843|IPR022310|IPR023214|IPR023298|IPR023299|IPR023393|IPR023873|IPR027417|IPR029044|IPR029056|IPR029061|IPR029068|IPR033248…	PF00107|PF00122|PF00294|PF00456|PF00535|PF00702|PF00795|PF00920|PF01081|PF01391|PF01522|PF01926|PF02540|PF02779|PF02780|PF03703|PF08240|PF09365|PF10604|PF18128|PF18133	1	1	Eubacteriales	Massiliimalia timonensis.	None	PF16161	Bacillota	TRUE	A0A8J6U193	1	205	A0A8J6U193		Massiliimalia timonensis	Bacteria	1987501
A0A8I0AFK5	None	Clostridia	427	557	DUF4867 family protein	None	Lachnospiraceae	H8S54_17425	Blautia	None	IPR032358	Terrabacteria group	A0A8I0AFK5	EMBL-CDS:MBC5652826.1	IPR000032|IPR000150|IPR000160|IPR000559|IPR000577|IPR001636|IPR001763|IPR001764|IPR002772|IPR003313|IPR006000|IPR006379|IPR008928|IPR009015|IPR009057|IPR010819|IPR011051|IPR011063|IPR011990|IPR012341|IPR012963|IPR013783|IPR014710|IPR014729|IPR015888|IPR017853|IPR018060|IPR018484|IPR018485|IPR020449|IPR023214|IPR025686|IPR026891|IPR027417|IPR028923|IPR029787|IPR031807|IPR035069|IPR035396|IPR035895…	PF00370|PF00381|PF00581|PF00933|PF00990|PF01171|PF01259|PF01268|PF01915|PF02311|PF02782|PF02952|PF07221|PF08006|PF08282|PF12833|PF14264|PF14310|PF15919|PF17389|PF17874	1	1	Eubacteriales	Blautia sp. BX17.	None	PF16161	Bacillota	TRUE	A0A8I0AFK5	1	205	A0A8I0AFK5		Blautia sp. BX17	Bacteria	2763030
A0A844GNL8	AF-A0A844GNL8-F1	Clostridia	427	557	DUF4867 family protein	None	Lachnospiraceae	GKZ57_10045	Blautia	None	IPR032358	Terrabacteria group	A0A844GNL8	EMBL-CDS:MTD61594.1	IPR000524|IPR000559|IPR000577|IPR000683|IPR001434|IPR002528|IPR003313|IPR003593|IPR003762|IPR003789|IPR003959|IPR004216|IPR004843|IPR005754|IPR006000|IPR008966|IPR009015|IPR009057|IPR009835|IPR011990|IPR012963|IPR014578|IPR014710|IPR015888|IPR018060|IPR018484|IPR018485|IPR018698|IPR019004|IPR020449|IPR023168|IPR023365|IPR024664|IPR026466|IPR027417|IPR028082|IPR029052|IPR032675|IPR033396|IPR033532…	PF00004|PF00149|PF00370|PF00392|PF01268|PF01345|PF01408|PF01554|PF02311|PF02610|PF02782|PF02952|PF04203|PF08006|PF09424|PF09967|PF11762|PF12833|PF13306|PF13377|PF17128	1	1	Eubacteriales	Blautia luti DSM 14534.	None	PF16161	Bacillota	TRUE	A0A844GNL8	1	205	A0A844GNL8		Blautia luti DSM 14534	Bacteria	649762
A0A844F5B0	AF-A0A844F5B0-F1	Clostridia	427	557	DUF4867 family protein	None	Lachnospiraceae	FYJ37_15255	Lachnoclostridium	None	IPR032358	Terrabacteria group	A0A844F5B0	EMBL-CDS:MSS41652.1	IPR000524|IPR000577|IPR000887|IPR001107|IPR003313|IPR003439|IPR003593|IPR004681|IPR004682|IPR006000|IPR006042|IPR006043|IPR007387|IPR008920|IPR009015|IPR009057|IPR010656|IPR010985|IPR011032|IPR011611|IPR011711|IPR013149|IPR013154|IPR013321|IPR013785|IPR014710|IPR015888|IPR018060|IPR018389|IPR018484|IPR018485|IPR020449|IPR027417|IPR029056|IPR036013|IPR036291|IPR036388|IPR036390|IPR037923|IPR038404…	PF00005|PF00107|PF00294|PF00370|PF00392|PF00860|PF01081|PF01145|PF02311|PF02782|PF02952|PF03480|PF04290|PF06808|PF07729|PF08240|PF12833|PF20047	1	1	Eubacteriales	Clostridium scindens (strain JCM 10418 / VPI 12708)	None	PF16161	Bacillota	TRUE	A0A844F5B0	1	205	A0A844F5B0		[Clostridium] scindens	Bacteria	29347
A0A7X5EFL1	AF-A0A7X5EFL1-F1	Clostridia	427	557	DUF4867 family protein	None	Lachnospiraceae	D3Z62_00465	unclassified Lachnospiraceae	None	IPR032358	Terrabacteria group	A0A7X5EFL1	EMBL-CDS:NBI98664.1	IPR000045|IPR000212|IPR000577|IPR001387|IPR001650|IPR001789|IPR001867|IPR003313|IPR003439|IPR003593|IPR003594|IPR003607|IPR003660|IPR003661|IPR003838|IPR003959|IPR005467|IPR005805|IPR006000|IPR006076|IPR006674|IPR008538|IPR009015|IPR009057|IPR010982|IPR011006|IPR011335|IPR011545|IPR012296|IPR013986|IPR014001|IPR014016|IPR014017|IPR014710|IPR015066|IPR015888|IPR017911|IPR017941|IPR018060|IPR018484…	PF00005|PF00072|PF00270|PF00271|PF00355|PF00370|PF00486|PF00512|PF01266|PF01478|PF01966|PF02311|PF02518|PF02687|PF02782|PF02952|PF05685|PF08972|PF09369|PF12833|PF12844|PF13245|PF13304|PF13361|PF13476	1	1	Eubacteriales	Lachnospiraceae bacterium.	None	PF16161	Bacillota	TRUE	A0A7X5EFL1	1	205	A0A7X5EFL1		Lachnospiraceae bacterium	Bacteria	1898203
A0A7X5CGF0	AF-A0A7X5CGF0-F1	Clostridia	427	557	DUF4867 family protein	None	Lachnospiraceae	D3Z60_17475	unclassified Lachnospiraceae	None	IPR032358	Terrabacteria group	A0A7X5CGF0	EMBL-CDS:NBH27528.1	IPR000322|IPR000515|IPR000577|IPR000719|IPR000843|IPR001387|IPR001789|IPR002528|IPR002942|IPR003594|IPR003660|IPR004776|IPR006000|IPR006059|IPR006102|IPR006103|IPR006104|IPR008979|IPR009015|IPR009057|IPR010559|IPR010982|IPR011006|IPR011009|IPR011013|IPR012677|IPR013780|IPR013783|IPR015888|IPR017853|IPR018060|IPR018484|IPR018485|IPR020449|IPR022453|IPR025354|IPR025997|IPR028082|IPR035906|IPR036156…	PF00072|PF00356|PF00370|PF00528|PF00672|PF00703|PF01055|PF01554|PF02518|PF02782|PF02836|PF02837|PF02952|PF03547|PF06580|PF12833|PF13407|PF13416|PF14076|PF17774	1	1	Eubacteriales	Lachnospiraceae bacterium.	None	PF16161	Bacillota	TRUE	A0A7X5CGF0	1	205	A0A7X5CGF0		Lachnospiraceae bacterium	Bacteria	1898203
A0A7X2MAA5	AF-A0A7X2MAA5-F1	Clostridia	427	557	DUF4867 family protein	None	Lachnospiraceae	GKE44_06715	NA	None	IPR032358	Terrabacteria group	A0A7X2MAA5	EMBL-CDS:MSD26852.1	IPR000801|IPR000873|IPR001000|IPR001173|IPR001242|IPR001764|IPR001789|IPR002037|IPR002638|IPR002772|IPR003231|IPR003473|IPR003594|IPR003660|IPR003953|IPR004173|IPR004393|IPR005288|IPR006710|IPR008928|IPR009057|IPR009081|IPR010235|IPR010502|IPR010559|IPR011006|IPR011051|IPR012341|IPR013096|IPR013196|IPR013320|IPR013783|IPR013785|IPR013830|IPR014710|IPR014756|IPR017853|IPR018060|IPR020449|IPR022412…	PF00072|PF00331|PF00501|PF00535|PF00550|PF00668|PF00756|PF00890|PF00933|PF01270|PF01729|PF01915|PF02445|PF02518|PF02749|PF02829|PF04616|PF06452|PF06580|PF07883|PF08279|PF08780|PF12833|PF13472|PF14310|PF17851|PF18765	1	1	Eubacteriales	[Eubacterium] rectale.	None	PF16161	Bacillota	TRUE	A0A7X2MAA5	1	205	A0A7X2MAA5		[Eubacterium] rectale	Bacteria	39491
A0A7U9SCN1	AF-A0A7U9SCN1-F1	Clostridia	427	557	DUF4867 domain-containing protein	None	Lachnospiraceae	IMSAGC015_00808	unclassified Lachnospiraceae	None	IPR032358	Terrabacteria group	A0A7U9SCN1	EMBL-CDS:GFI36639.1	IPR000515|IPR000577|IPR000683|IPR001034|IPR001303|IPR002139|IPR003141|IPR003313|IPR004013|IPR004104|IPR006000|IPR006042|IPR006043|IPR006059|IPR009015|IPR009057|IPR011611|IPR013022|IPR013449|IPR014036|IPR014710|IPR015888|IPR016195|IPR018060|IPR018484|IPR018485|IPR029056|IPR035906|IPR036237|IPR036291|IPR036388|IPR036390|IPR036409|IPR037171|IPR037923|IPR043129	PF00294|PF00370|PF00455|PF00528|PF00596|PF00860|PF01261|PF01408|PF01547|PF02311|PF02782|PF02811|PF02894|PF02952|PF08220|PF12784|PF12833	1	1	Eubacteriales	Lachnospiraceae bacterium.	None	PF16161	Bacillota	TRUE	A0A7U9SCN1	1	205	A0A7U9SCN1		Lachnospiraceae bacterium	Bacteria	1898203
A0A7U9RGR5	AF-A0A7U9RGR5-F1	Clostridia	427	557	DUF4867 domain-containing protein	None	Lachnospiraceae	IMSAGC009_02842	unclassified Lachnospiraceae	None	IPR032358	Terrabacteria group	A0A7U9RGR5	EMBL-CDS:GFI17670.1	IPR000577|IPR000843|IPR001387|IPR002528|IPR002942|IPR004776|IPR006000|IPR006102|IPR006103|IPR006104|IPR008979|IPR009015|IPR010982|IPR012677|IPR013783|IPR015888|IPR017853|IPR018484|IPR018485|IPR025997|IPR028082|IPR036156|IPR036986|IPR038770|IPR040591|IPR043129	PF00356|PF00370|PF00703|PF01554|PF02782|PF02836|PF02837|PF02952|PF03547|PF13407|PF17774	1	1	Eubacteriales	Lachnospiraceae bacterium.	None	PF16161	Bacillota	TRUE	A0A7U9RGR5	1	205	A0A7U9RGR5		Lachnospiraceae bacterium	Bacteria	1898203
A0A7U9NBF7	AF-A0A7U9NBF7-F1	Clostridia	427	557	DUF4867 domain-containing protein	None	Lachnospiraceae	IMSAGC007_00006	unclassified Lachnospiraceae	None	IPR032358	Terrabacteria group	A0A7U9NBF7	EMBL-CDS:GFI07564.1	IPR001851|IPR003439|IPR003593|IPR009015|IPR015888|IPR025997|IPR027417|IPR028082|IPR047925	PF00005|PF02653|PF02952|PF13407	1	1	Eubacteriales	Lachnospiraceae bacterium.	None	PF16161	Bacillota	TRUE	A0A7U9NBF7	1	205	A0A7U9NBF7		Lachnospiraceae bacterium	Bacteria	1898203
A0A7M2RL06	AF-A0A7M2RL06-F1	Clostridia	427	557	DUF4867 family protein	None	Lachnospiraceae	INP51_04360	Blautia	None	IPR032358	Terrabacteria group	A0A7M2RL06	EMBL-CDS:QOV20925.1	IPR000577|IPR000642|IPR000792|IPR000836|IPR001223|IPR001789|IPR001932|IPR002104|IPR002305|IPR002306|IPR002798|IPR003593|IPR003959|IPR004107|IPR004185|IPR005904|IPR005936|IPR006000|IPR006047|IPR006119|IPR006218|IPR006219|IPR007060|IPR009015|IPR010998|IPR011006|IPR011010|IPR011063|IPR011109|IPR011546|IPR011712|IPR011932|IPR012094|IPR012504|IPR012795|IPR012796|IPR013762|IPR013780|IPR013783|IPR013785…	PF00004|PF00072|PF00128|PF00156|PF00196|PF00239|PF00370|PF00579|PF00589|PF00793|PF01171|PF01434|PF01944|PF02782|PF02899|PF02903|PF02952|PF04977|PF06480|PF07228|PF07508|PF07730|PF07873|PF09578|PF11734|PF17862|PF19732|PF20092	1	1	Eubacteriales	Blautia liquoris.	None	PF16161	Bacillota	TRUE	A0A7M2RL06	1	205	A0A7M2RL06		Blautia liquoris	Bacteria	2779518
A0A6N7SVL4	AF-A0A6N7SVL4-F1	Clostridia	427	557	DUF4867 family protein	None	Clostridiaceae	GKG44_22515	Lactonifactor	None	IPR032358	Terrabacteria group	A0A6N7SVL4	EMBL-CDS:MSB71589.1	IPR000577|IPR000831|IPR000847|IPR001638|IPR003141|IPR004013|IPR005119|IPR006000|IPR009015|IPR010656|IPR010921|IPR011852|IPR011853|IPR013368|IPR015888|IPR016195|IPR018484|IPR018485|IPR018657|IPR036388|IPR036390|IPR038071|IPR038116|IPR043129|IPR043166|IPR047926|IPR048068	PF00126|PF00370|PF00497|PF01371|PF02782|PF02811|PF02952|PF03466|PF06808|PF09861|PF16868	1	1	Eubacteriales	Lactonifactor sp. BIOML-A7.	None	PF16161	Bacillota	TRUE	A0A6N7SVL4	1	205	A0A6N7SVL4		Lactonifactor sp. BIOML-A7	Bacteria	2584660
A0A6N2TC60	AF-A0A6N2TC60-F1	Clostridia	427	557	DUF4867 domain-containing protein	None	Lachnospiraceae	BGLFYP119_01546	Blautia	None	IPR032358	Terrabacteria group	A0A6N2TC60	EMBL-CDS:VYT03268.1	IPR000326|IPR000415|IPR000462|IPR000515|IPR000559|IPR000577|IPR000836|IPR000843|IPR001387|IPR001623|IPR002939|IPR003265|IPR003313|IPR004360|IPR005759|IPR005765|IPR006000|IPR006059|IPR006683|IPR008971|IPR009015|IPR009057|IPR010699|IPR010982|IPR011257|IPR013078|IPR014710|IPR015888|IPR018060|IPR018484|IPR018485|IPR020471|IPR023170|IPR023210|IPR027417|IPR028082|IPR029033|IPR029057|IPR029068|IPR029069…	PF00226|PF00248|PF00300|PF00356|PF00370|PF00528|PF00633|PF00730|PF00881|PF00903|PF01066|PF01268|PF01547|PF01556|PF01569|PF02311|PF02782|PF02952|PF03061|PF06912|PF12833|PF13377|PF14681|PF15919	1	1	Eubacteriales	Blautia glucerasea.	None	PF16161	Bacillota	TRUE	A0A6N2TC60	1	205	A0A6N2TC60		Blautia glucerasea	Bacteria	536633
A0A6N2TAM1	AF-A0A6N2TAM1-F1	Clostridia	427	557	DUF4867 domain-containing protein|DUF4867 family protein	None	Lachnospiraceae|unclassified Eubacteriale	BULFYP118_01537|KHZ53_08625	Blautia|NA	None	IPR032358	Terrabacteria group	A0A6N2TAM1|A0A942XKK6	EMBL-CDS:VYT00736.1|EMBL-CDS:MBS4979142.1	IPR000559|IPR000577|IPR000831|IPR002528|IPR003141|IPR003313|IPR003593|IPR004013|IPR005911|IPR006000|IPR006638|IPR006938|IPR007197|IPR008824|IPR008921|IPR009015|IPR009057|IPR010921|IPR013368|IPR014710|IPR014975|IPR015888|IPR016195|IPR018060|IPR018484|IPR018485|IPR019271|IPR021886|IPR023404|IPR025374|IPR027417|IPR032423|IPR032432|IPR036388|IPR036390|IPR037923|IPR038116|IPR039661|IPR043129	PF00370|PF01268|PF01371|PF01554|PF02311|PF02782|PF02811|PF02952|PF04055|PF04854|PF05496|PF08876|PF10050|PF12002|PF12833|PF14277|PF16193|PF16199	1	2	Eubacteriales	uncultured Blautia sp.|Clostridiales bacterium.	None	PF16161	Bacillota	true|true	A0A6N2TAM1|A0A942XKK6	1	205	A0A6N2TAM1		uncultured Blautia sp.|Clostridiales bacterium	Bacteria	765821|1898207
A0A6L9GW16	AF-A0A6L9GW16-F1|AF-R9K7T6-F1	Clostridia	427	557	DUF4867 family protein|DUF4867 domain-containing protein	None	Lachnospiraceae	D3Z53_05470|C808_01972	unclassified Lachnospiraceae	None	IPR032358	Terrabacteria group	A0A6L9GW16|R9K7T6	EMBL-CDS:NBI57529.1|REFSEQ:WP_016295580.1|GI:507781483|GI:511041585|EMBL-CDS:EOS39547.1	IPR000045|IPR000577|IPR001650|IPR001789|IPR001867|IPR002508|IPR003313|IPR003439|IPR003593|IPR003594|IPR003607|IPR003660|IPR003661|IPR003838|IPR003959|IPR004299|IPR005467|IPR005805|IPR006000|IPR006076|IPR006480|IPR006674|IPR006675|IPR009015|IPR009057|IPR011006|IPR011545|IPR012893|IPR014001|IPR014710|IPR014905|IPR015888|IPR017508|IPR017911|IPR017941|IPR018060|IPR018484|IPR018485|IPR018973|IPR024194…	PF00005|PF00072|PF00270|PF00271|PF00355|PF00370|PF00486|PF00512|PF01266|PF01478|PF01520|PF01966|PF02311|PF02518|PF02687|PF02782|PF02952|PF03062|PF05105|PF07804|PF08797|PF09369|PF12833|PF13304|PF13476|PF13657|PF14270|PF14286	1	2	Eubacteriales	Lachnospiraceae bacterium.|Lachnospiraceae bacterium M18-1.	None	PF16161	Bacillota	true|true	A0A6L9GW16|R9K7T6	1	205	A0A6L9GW16		Lachnospiraceae bacterium|Lachnospiraceae bacterium M18-1	Bacteria	1898203|1235792
A0A6L8TG93	AF-A0A6L8TG93-F1	Clostridia	427	557	DUF4867 family protein	None	Lachnospiraceae	GT694_12610	Blautia	None	IPR032358	Terrabacteria group	A0A6L8TG93	EMBL-CDS:MZL62861.1	IPR000515|IPR000577|IPR000705|IPR001173|IPR001807|IPR002657|IPR003313|IPR003416|IPR004710|IPR006000|IPR006059|IPR006076|IPR006204|IPR006206|IPR007214|IPR007419|IPR009015|IPR009057|IPR012963|IPR014710|IPR014721|IPR014743|IPR015888|IPR018060|IPR018484|IPR018485|IPR019539|IPR020568|IPR029044|IPR035906|IPR036188|IPR036554|IPR036754|IPR037923|IPR038770|IPR040285|IPR041854|IPR043129	PF00288|PF00370|PF00528|PF00535|PF00654|PF01266|PF01758|PF02308|PF02311|PF02782|PF02952|PF04073|PF04324|PF08006|PF10509|PF12833|PF13416	1	1	Eubacteriales	Blautia massiliensis.	None	PF16161	Bacillota	TRUE	A0A6L8TG93	1	205	A0A6L8TG93		Blautia massiliensis	Bacteria	1737424
A0A5S4VLS3	AF-A0A5S4VLS3-F1	Clostridia	427	557	DUF4867 family protein	None	Lachnospiraceae	FYL31_08870	NA	None	IPR032358	Terrabacteria group	A0A5S4VLS3	EMBL-CDS:TYL59192.1	IPR000801|IPR000873|IPR001000|IPR001173|IPR001242|IPR001764|IPR001789|IPR002037|IPR002638|IPR002772|IPR003033|IPR003231|IPR003473|IPR003594|IPR003660|IPR003953|IPR004173|IPR004393|IPR005288|IPR006710|IPR008928|IPR009057|IPR009081|IPR010502|IPR010559|IPR011006|IPR011051|IPR012341|IPR013096|IPR013196|IPR013320|IPR013783|IPR013785|IPR013830|IPR014710|IPR014756|IPR017853|IPR018060|IPR020449|IPR022412…	PF00072|PF00331|PF00501|PF00535|PF00550|PF00668|PF00756|PF00890|PF00933|PF01270|PF01729|PF01915|PF02036|PF02445|PF02518|PF02749|PF02829|PF04616|PF06452|PF06580|PF07883|PF08279|PF12146|PF12833|PF13472|PF14310|PF17851	1	1	Eubacteriales	[Eubacterium] rectale.	None	PF16161	Bacillota	TRUE	A0A5S4VLS3	1	205	A0A5S4VLS3		[Eubacterium] rectale	Bacteria	39491
A0A564W3D1	AF-A0A564W3D1-F1	Clostridia	427	557	DUF4867 domain-containing protein	None	Lachnospiraceae	RSSSTS7063_03512	Blautia	None	IPR032358	Terrabacteria group	A0A564W3D1	EMBL-CDS:VUX39140.1	IPR000515|IPR000577|IPR000705|IPR001173|IPR001807|IPR002657|IPR003313|IPR003416|IPR004710|IPR006000|IPR006059|IPR006204|IPR006206|IPR007214|IPR009015|IPR009057|IPR012963|IPR014710|IPR014721|IPR014743|IPR015888|IPR018060|IPR018484|IPR018485|IPR019539|IPR020568|IPR029044|IPR035906|IPR036554|IPR036754|IPR037923|IPR038770|IPR040285|IPR043129	PF00288|PF00370|PF00528|PF00535|PF00654|PF01758|PF02308|PF02311|PF02782|PF02952|PF04073|PF08006|PF10509|PF12833|PF13416	1	1	Eubacteriales	Blautia luti.	None	PF16161	Bacillota	TRUE	A0A564W3D1	1	205	A0A564W3D1		Blautia luti	Bacteria	89014
A0A4U8Q8M6	AF-A0A4U8Q8M6-F1	Clostridia	427	557	DUF4867 domain-containing protein	None	Lachnospiraceae	DSM106044_02402	Robinsoniella	None	IPR032358	Terrabacteria group	A0A4U8Q8M6	EMBL-CDS:TLD00754.1	IPR000150|IPR000577|IPR001179|IPR005215|IPR006000|IPR006379|IPR006439|IPR008875|IPR008880|IPR009015|IPR013022|IPR015888|IPR018484|IPR018485|IPR023198|IPR023214|IPR023975|IPR027304|IPR036237|IPR036412|IPR037041|IPR041492|IPR043129|IPR046357	PF00254|PF00370|PF01261|PF02782|PF02952|PF05698|PF05857|PF08282|PF13165|PF13419	1	1	Eubacteriales	Robinsoniella peoriensis.	None	PF16161	Bacillota	TRUE	A0A4U8Q8M6	1	205	A0A4U8Q8M6		Robinsoniella peoriensis	Bacteria	180332
A0A4R4FDD9	AF-A0A4R4FDD9-F1	Clostridia	427	557	DUF4867 family protein	None	Lachnospiraceae	E1963_11010	Extibacter	None	IPR032358	Terrabacteria group	A0A4R4FDD9	EMBL-CDS:TDA21525.1	IPR000352|IPR000577|IPR001387|IPR003141|IPR003313|IPR003439|IPR004013|IPR004373|IPR004556|IPR004588|IPR004805|IPR004839|IPR004843|IPR005139|IPR005861|IPR006000|IPR006054|IPR006179|IPR006308|IPR007848|IPR008334|IPR009015|IPR009057|IPR009577|IPR010718|IPR010787|IPR010982|IPR011005|IPR011527|IPR011611|IPR011698|IPR011708|IPR012337|IPR012340|IPR013221|IPR013520|IPR013564|IPR014710|IPR015421|IPR015422…	PF00005|PF00149|PF00155|PF00294|PF00370|PF00472|PF00664|PF00929|PF01381|PF02311|PF02782|PF02811|PF02872|PF02952|PF03462|PF04551|PF05175|PF06695|PF06961|PF07136|PF07685|PF07733|PF08245|PF08353|PF09924|PF11490|PF12833|PF14480|PF14579|PF17657|PF17827	1	1	Eubacteriales	Extibacter muris.	None	PF16161	Bacillota	TRUE	A0A4R4FDD9	1	205	A0A4R4FDD9		Extibacter muris	Bacteria	1796622
A0A4R3KD55	AF-A0A4R3KD55-F1	Clostridia	427	557	Uncharacterized protein DUF4867	None	Lachnospiraceae	EDD59_1045	Muricomes	None	IPR032358	Terrabacteria group	A0A4R3KD55	EMBL-CDS:TCS81087.1	IPR000281|IPR000424|IPR000529|IPR000577|IPR001347|IPR001648|IPR001670|IPR003313|IPR004006|IPR004007|IPR005754|IPR006000|IPR009015|IPR009057|IPR009296|IPR009835|IPR011344|IPR011611|IPR012340|IPR012737|IPR014710|IPR014717|IPR015888|IPR018060|IPR018484|IPR018485|IPR020814|IPR023365|IPR029056|IPR035472|IPR035980|IPR036117|IPR036388|IPR036870|IPR037923|IPR043129|IPR044731|IPR046348|IPR047640	PF00294|PF00370|PF00436|PF00465|PF01084|PF01250|PF01380|PF01418|PF02311|PF02733|PF02734|PF02782|PF02952|PF04203|PF06107|PF12833	1	1	Eubacteriales	Muricomes intestini.	None	PF16161	Bacillota	TRUE	A0A4R3KD55	1	205	A0A4R3KD55		Muricomes intestini	Bacteria	1796634
[truncated: 903 more rows]

## Sheet: GNN_AS70
GNN table for DUF4867 SSN at alignment score 70
Aldose/ketose metabolism
name	Cluster number (hub)	Neighbor PFAM no.	PFAM description	# of queries with PFAM neighbors	# of PFAM neighbors	number of sequences in SSN cluster	# of sequences with SSN cluster with neighbors
AraC_binding-HTH_18	1	PF02311-PF12833	AraC-like ligand binding domain-Helix-turn-helix domain	229	256	557	554
none	1	none	none	460	1121	557	554
FGGY_N-FGGY_C	1	PF00370-PF02782	FGGY family of carbohydrate kinases, N-terminal domain-FGGY family of carbohydrate kinases, C-terminal domain	434	449	557	554
Fucose_iso_C	1	PF02952	L-fucose isomerase, C-terminal domain	461	461	557	554
[truncated: 81 more rows]
